# Supplementary material for: Factors associated with weighing a child at birth: Evidence from 16 sub-Saharan African countries
Source: PLoS One. 2025 Jul 22;20(7):e0328463. doi: 10.1371/journal.pone.0328463 (PMC12282927; doi:10.1371/journal.pone.0328463)
Supplement: S1 Appendix — (ZIP) [file pone.0328463.s001.zip]

Archive with 1 entries (1 files):
- S1 Appendix.xlsx
