# Supplementary material for: Factors associated with weighing a child at birth: Evidence from 16 sub-Saharan African countries
Source: PLoS One. 2025 Jul 22;20(7):e0328463. doi: 10.1371/journal.pone.0328463 (PMC12282927; doi:10.1371/journal.pone.0328463)
Supplement: S1 Appendix — (ZIP) [file pone.0328463.s001.zip › S1 Appendix.xlsx]

## Sheet: S2 - Data
v000	Country	Year	v001	v005	Weighed	Age_groups	Birth_place	Birth_Type_new	Married	ANC	Delivery_place	Sex_Child	Health_Decisions	Insurance	Distance	Parity	Wealth	Education	Residence	Weighed_at_birth	Antenatal	birth_type	Marital_Status
ET7	4. ET7	2016	591	2174342	0. Not weighed	2. 20-24	2. otherwise	1. Single birth	1. Married	1. Yes	11. respondent's home	1. male	2. respondent and husband/partner	0. no	1. big problem	1	3. middle	1. primary	2. rural	0. Not weighed	3	0. single birth	1. married
ET7	4. ET7	2016	43	195201	1. Weighed	4. 30-34	1. Health facility	1. Single birth	1. Married	1. Yes	21. central hospital	2. female	4. husband/partner alone	0. no	2. not a big problem	2	5. richest	1. primary	1. urban	2. from mother's recall	8	0. single birth	1. married
ET7	4. ET7	2016	81	754952	1. Weighed	3. 25-29	1. Health facility	1. Single birth	1. Married	1. Yes	21. central hospital	1. male	2. respondent and husband/partner	0. no	2. not a big problem	1	5. richest	3. higher	1. urban	2. from mother's recall	5	0. single birth	1. married
ET7	4. ET7	2016	623	708749	1. Weighed	5. 35-39	1. Health facility	1. Single birth	1. Married		21. central hospital	2. female	2. respondent and husband/partner	1. yes	1. big problem	5	3. middle	1. primary	2. rural	2. from mother's recall		0. single birth	1. married
ET7	4. ET7	2016	289	3640357	0. Not weighed	2. 20-24	2. otherwise	1. Single birth	1. Married	2. No	11. respondent's home	1. male	2. respondent and husband/partner	0. no	1. big problem	2	1. poorest	0. no education	2. rural	0. Not weighed	0. no antenatal visits	0. single birth	1. married
ET7	4. ET7	2016	129	543422	1. Weighed	5. 35-39	1. Health facility	1. Single birth	1. Married		21. central hospital	1. male	2. respondent and husband/partner	0. no	1. big problem	6	2. poorer	1. primary	2. rural	2. from mother's recall		0. single birth	1. married
ET7	4. ET7	2016	201	2078824	1. Weighed	3. 25-29	1. Health facility	1. Single birth	1. Married	1. Yes	21. central hospital	1. male	2. respondent and husband/partner	0. no	2. not a big problem	3	4. richer	1. primary	2. rural	2. from mother's recall	2	0. single birth	1. married
ET7	4. ET7	2016	93	3024497	0. Not weighed	3. 25-29	2. otherwise	1. Single birth	1. Married	2. No	11. respondent's home	1. male	2. respondent and husband/partner	0. no	1. big problem	3	1. poorest	1. primary	2. rural	0. Not weighed	0. no antenatal visits	0. single birth	1. married
ET7	4. ET7	2016	475	708431	1. Weighed	4. 30-34	1. Health facility	1. Single birth	1. Married	1. Yes	31. private hospital/clinic	2. female	4. husband/partner alone	0. no	2. not a big problem	1	5. richest	1. primary	1. urban	1. Weighed	13	0. single birth	1. married
ET7	4. ET7	2016	312	2106929	0. Not weighed	6. 40-44	2. otherwise	1. Single birth	1. Married	1. Yes	11. respondent's home	1. male	1. respondent alone	0. no	2. not a big problem	5	3. middle	0. no education	2. rural	0. Not weighed	3	0. single birth	1. married
ET7	4. ET7	2016	235	43106	0. Not weighed	4. 30-34	2. otherwise	1. Single birth	1. Married	1. Yes	11. respondent's home	1. male	2. respondent and husband/partner	0. no	2. not a big problem	5	1. poorest	0. no education	2. rural	0. Not weighed	6	0. single birth	1. married
ET7	4. ET7	2016	619	3029159	0. Not weighed	7. 45-49	2. otherwise	1. Single birth	1. Married	1. Yes	11. respondent's home	2. female	2. respondent and husband/partner	0. no	2. not a big problem	8	3. middle	0. no education	2. rural	0. Not weighed	3	0. single birth	1. married
ET7	4. ET7	2016	209	163610	0. Not weighed	2. 20-24	2. otherwise	1. Single birth	1. Married		11. respondent's home	1. male	4. husband/partner alone	0. no	1. big problem	4	1. poorest	1. primary	2. rural	0. Not weighed		0. single birth	1. married
ET7	4. ET7	2016	529	5712597	0. Not weighed	3. 25-29	2. otherwise	1. Single birth	1. Married		11. respondent's home	1. male	2. respondent and husband/partner	0. no	1. big problem	10	3. middle	0. no education	2. rural	0. Not weighed		0. single birth	1. married
ET7	4. ET7	2016	278	288589	0. Not weighed	3. 25-29	2. otherwise	1. Single birth	1. Married		11. respondent's home	2. female	4. husband/partner alone	0. no	1. big problem	7	1. poorest	0. no education	2. rural	0. Not weighed		0. single birth	1. married
ET7	4. ET7	2016	171	152035	0. Not weighed	3. 25-29	2. otherwise	1. Single birth	1. Married		11. respondent's home	1. male	4. husband/partner alone	0. no	2. not a big problem	5	4. richer	0. no education	1. urban	0. Not weighed		0. single birth	1. married
ET7	4. ET7	2016	28	20709	1. Weighed	5. 35-39	1. Health facility	1. Single birth	1. Married	1. Yes	31. private hospital/clinic	2. female	2. respondent and husband/partner	0. no	2. not a big problem	3	5. richest	3. higher	1. urban	2. from mother's recall	4	0. single birth	1. married
ET7	4. ET7	2016	396	27248	1. Weighed	4. 30-34	1. Health facility	2. mutiple	1. Married		21. central hospital	2. female	2. respondent and husband/partner	0. no	2. not a big problem	2	5. richest	2. secondary	1. urban	2. from mother's recall		1. 1st of multiple	1. married
ET7	4. ET7	2016	585	46816	0. Not weighed	6. 40-44	2. otherwise	1. Single birth	1. Married	2. No	11. respondent's home	1. male	2. respondent and husband/partner	0. no	1. big problem	9	1. poorest	0. no education	2. rural	0. Not weighed	0. no antenatal visits	0. single birth	1. married
ET7	4. ET7	2016	441	95888	0. Not weighed	4. 30-34	2. otherwise	1. Single birth	1. Married		11. respondent's home	1. male	4. husband/partner alone	0. no	1. big problem	5	1. poorest	0. no education	2. rural	0. Not weighed		0. single birth	1. married
ET7	4. ET7	2016	407	167386	1. Weighed	6. 40-44	1. Health facility	1. Single birth	1. Married		23. municipal hospital	2. female	2. respondent and husband/partner	0. no	2. not a big problem	12	3. middle	0. no education	2. rural	2. from mother's recall		0. single birth	1. married
ET7	4. ET7	2016	338	1551475	0. Not weighed	4. 30-34	2. otherwise	1. Single birth	1. Married	2. No	96. other	1. male	2. respondent and husband/partner	0. no	1. big problem	5	2. poorer	0. no education	2. rural	0. Not weighed	0. no antenatal visits	0. single birth	1. married
ET7	4. ET7	2016	177	2908272	1. Weighed	3. 25-29	1. Health facility	1. Single birth	1. Married	1. Yes	22. provincial hospital	2. female	4. husband/partner alone	0. no	1. big problem	2	3. middle	1. primary	2. rural	2. from mother's recall	12	0. single birth	1. married
ET7	4. ET7	2016	433	137479	0. Not weighed	3. 25-29	2. otherwise	1. Single birth	1. Married	1. Yes	11. respondent's home	1. male	1. respondent alone	0. no	1. big problem	4	1. poorest	1. primary	2. rural	0. Not weighed	7	0. single birth	1. married
ET7	4. ET7	2016	150	108112	1. Weighed	4. 30-34	1. Health facility	1. Single birth	1. Married	1. Yes	22. provincial hospital	2. female	2. respondent and husband/partner	0. no	1. big problem	5	2. poorer	0. no education	2. rural	2. from mother's recall	4	0. single birth	1. married
ET7	4. ET7	2016	242	95418	0. Not weighed	4. 30-34	2. otherwise	1. Single birth	1. Married	1. Yes	11. respondent's home	2. female	2. respondent and husband/partner	0. no	1. big problem	7	1. poorest	0. no education	2. rural	0. Not weighed	6	0. single birth	1. married
ET7	4. ET7	2016	283	41800	0. Not weighed	3. 25-29	2. otherwise	1. Single birth	1. Married		11. respondent's home	2. female	2. respondent and husband/partner	0. no	1. big problem	4	1. poorest	0. no education	2. rural	0. Not weighed		0. single birth	1. married
ET7	4. ET7	2016	638	1447023	0. Not weighed	4. 30-34	2. otherwise	1. Single birth	1. Married	1. Yes	11. respondent's home	1. male	2. respondent and husband/partner	0. no	1. big problem	3	2. poorer	0. no education	2. rural	0. Not weighed	4	0. single birth	1. married
ET7	4. ET7	2016	176	2090144	0. Not weighed	5. 35-39	2. otherwise	1. Single birth	1. Married	2. No	11. respondent's home	2. female	2. respondent and husband/partner	0. no	1. big problem	6	3. middle	0. no education	2. rural	0. Not weighed	0. no antenatal visits	0. single birth	1. married
ET7	4. ET7	2016	637	2062891	0. Not weighed	4. 30-34	2. otherwise	1. Single birth	1. Married		11. respondent's home	2. female	2. respondent and husband/partner	0. no	1. big problem	3	4. richer	0. no education	2. rural	0. Not weighed		0. single birth	1. married
ET7	4. ET7	2016	193	131928	1. Weighed	4. 30-34	1. Health facility	1. Single birth	1. Married	1. Yes	22. provincial hospital	2. female	2. respondent and husband/partner	0. no	2. not a big problem	3	4. richer	0. no education	1. urban	2. from mother's recall	4	0. single birth	1. married
ET7	4. ET7	2016	178	33304	0. Not weighed	4. 30-34	2. otherwise	1. Single birth	1. Married		11. respondent's home	1. male	2. respondent and husband/partner	0. no	1. big problem	9	1. poorest	0. no education	2. rural	0. Not weighed		0. single birth	1. married
ET7	4. ET7	2016	574	2861920	0. Not weighed	2. 20-24	2. otherwise	1. Single birth	2. Otherwise	1. Yes	11. respondent's home	1. male	1. respondent alone	0. no	1. big problem	1	4. richer	2. secondary	2. rural	0. Not weighed	4	0. single birth	2. living with partner
ET7	4. ET7	2016	328	248129	0. Not weighed	1. 15-19	2. otherwise	1. Single birth	1. Married	2. No	11. respondent's home	2. female	2. respondent and husband/partner	0. no	1. big problem	2	1. poorest	0. no education	2. rural	0. Not weighed	0. no antenatal visits	0. single birth	1. married
ET7	4. ET7	2016	426	45502	0. Not weighed	5. 35-39	2. otherwise	1. Single birth	1. Married		11. respondent's home	1. male	1. respondent alone	0. no	1. big problem	6	2. poorer	3. higher	1. urban	0. Not weighed		0. single birth	1. married
ET7	4. ET7	2016	298	589952	1. Weighed	5. 35-39	1. Health facility	1. Single birth	2. Otherwise	1. Yes	22. provincial hospital	2. female		0. no	2. not a big problem	1	1. poorest	0. no education	2. rural	2. from mother's recall	3	0. single birth	4. divorced
ET7	4. ET7	2016	516	2340436	1. Weighed	3. 25-29	1. Health facility	1. Single birth	1. Married	1. Yes	22. provincial hospital	2. female	2. respondent and husband/partner	0. no	2. not a big problem	1	5. richest	3. higher	1. urban	2. from mother's recall	4	0. single birth	1. married
ET7	4. ET7	2016	562	4012839	0. Not weighed	2. 20-24	2. otherwise	1. Single birth	1. Married	2. No	11. respondent's home	1. male	4. husband/partner alone	0. no	1. big problem	3	2. poorer	1. primary	2. rural	0. Not weighed	0. no antenatal visits	0. single birth	1. married
ET7	4. ET7	2016	243	41296	1. Weighed	6. 40-44	1. Health facility	1. Single birth	2. Otherwise	1. Yes	21. central hospital	1. male		0. no	1. big problem	3	4. richer	1. primary	2. rural	2. from mother's recall	5	0. single birth	4. divorced
ET7	4. ET7	2016	640	3057485	1. Weighed	1. 15-19	1. Health facility	1. Single birth	1. Married	1. Yes	22. provincial hospital	2. female	1. respondent alone	0. no	2. not a big problem	1	5. richest	2. secondary	1. urban	2. from mother's recall	7	0. single birth	1. married
ET7	4. ET7	2016	209	163610	0. Not weighed	2. 20-24	2. otherwise	1. Single birth	1. Married		11. respondent's home	2. female	2. respondent and husband/partner	0. no	1. big problem	2	2. poorer	0. no education	2. rural	0. Not weighed		0. single birth	1. married
ET7	4. ET7	2016	87	1700023	0. Not weighed	4. 30-34	2. otherwise	1. Single birth	1. Married	2. No	11. respondent's home	1. male	4. husband/partner alone	0. no	1. big problem	4	3. middle	0. no education	2. rural	0. Not weighed	0. no antenatal visits	0. single birth	1. married
ET7	4. ET7	2016	601	4987751	0. Not weighed	4. 30-34	2. otherwise	1. Single birth	1. Married	1. Yes	11. respondent's home	1. male	2. respondent and husband/partner	0. no	2. not a big problem	5	1. poorest	0. no education	2. rural	0. Not weighed	1	0. single birth	1. married
ET7	4. ET7	2016	348	36883	0. Not weighed	2. 20-24	2. otherwise	1. Single birth	1. Married	2. No	11. respondent's home	1. male	2. respondent and husband/partner	0. no	1. big problem	2	1. poorest	0. no education	2. rural	0. Not weighed	0. no antenatal visits	0. single birth	1. married
ET7	4. ET7	2016	496	1949977	0. Not weighed	3. 25-29	2. otherwise	1. Single birth	1. Married		11. respondent's home	2. female	2. respondent and husband/partner	0. no	2. not a big problem	4	2. poorer	0. no education	2. rural	0. Not weighed		0. single birth	1. married
ET7	4. ET7	2016	92	282490	0. Not weighed	4. 30-34	2. otherwise	1. Single birth	1. Married		11. respondent's home	2. female	2. respondent and husband/partner	0. no	2. not a big problem	5	1. poorest	0. no education	2. rural	0. Not weighed		0. single birth	1. married
ET7	4. ET7	2016	458	186142	0. Not weighed	6. 40-44	2. otherwise	1. Single birth	1. Married	1. Yes	11. respondent's home	1. male	4. husband/partner alone	0. no	2. not a big problem	7	5. richest	0. no education	1. urban	0. Not weighed	3	0. single birth	1. married
ET7	4. ET7	2016	513	50022	0. Not weighed	3. 25-29	2. otherwise	1. Single birth	1. Married	1. Yes	11. respondent's home	2. female	2. respondent and husband/partner	0. no	1. big problem	3	3. middle	2. secondary	2. rural	0. Not weighed	3	0. single birth	1. married
ET7	4. ET7	2016	497	116913	1. Weighed	2. 20-24	1. Health facility	1. Single birth	1. Married	1. Yes	22. provincial hospital	1. male	1. respondent alone	0. no	1. big problem	1	1. poorest	0. no education	2. rural	2. from mother's recall	3	0. single birth	1. married
ET7	4. ET7	2016	466	1681806	0. Not weighed	3. 25-29	2. otherwise	1. Single birth	1. Married	2. No	11. respondent's home	1. male	2. respondent and husband/partner	0. no	1. big problem	3	1. poorest	0. no education	2. rural	0. Not weighed	0. no antenatal visits	0. single birth	1. married
ET7	4. ET7	2016	253	1282646	0. Not weighed	5. 35-39	2. otherwise	1. Single birth	1. Married	1. Yes	11. respondent's home	1. male	4. husband/partner alone	0. no	1. big problem	4	5. richest	0. no education	2. rural	0. Not weighed	3	0. single birth	1. married
ET7	4. ET7	2016	465	35749	0. Not weighed	3. 25-29	2. otherwise	1. Single birth	2. Otherwise	1. Yes	11. respondent's home	2. female		0. no	2. not a big problem	2	4. richer	0. no education	2. rural	0. Not weighed	4	0. single birth	4. divorced
ET7	4. ET7	2016	140	82592	1. Weighed	2. 20-24	1. Health facility	1. Single birth	1. Married	1. Yes	21. central hospital	2. female	2. respondent and husband/partner	0. no	2. not a big problem	1	5. richest	1. primary	1. urban	2. from mother's recall	10	0. single birth	1. married
ET7	4. ET7	2016	340	1007922	1. Weighed	4. 30-34	1. Health facility	1. Single birth	1. Married	1. Yes	22. provincial hospital	1. male	2. respondent and husband/partner	1. yes	2. not a big problem	3	5. richest	2. secondary	2. rural	2. from mother's recall	5	0. single birth	1. married
ET7	4. ET7	2016	186	156440	0. Not weighed	4. 30-34	2. otherwise	1. Single birth	1. Married		11. respondent's home	2. female	4. husband/partner alone	0. no	1. big problem	6	1. poorest	0. no education	2. rural	0. Not weighed		0. single birth	1. married
ET7	4. ET7	2016	26	2944390	0. Not weighed	2. 20-24	2. otherwise	1. Single birth	1. Married		11. respondent's home	1. male	4. husband/partner alone	0. no	2. not a big problem	2	1. poorest	0. no education	2. rural	0. Not weighed		0. single birth	1. married
ET7	4. ET7	2016	601	4987751	0. Not weighed	2. 20-24	2. otherwise	1. Single birth	1. Married	1. Yes	11. respondent's home	2. female	2. respondent and husband/partner	0. no	1. big problem	2	1. poorest	0. no education	2. rural	0. Not weighed	3	0. single birth	1. married
ET7	4. ET7	2016	619	3029159	0. Not weighed	4. 30-34	1. Health facility	2. mutiple	1. Married	1. Yes	23. municipal hospital	2. female	2. respondent and husband/partner	0. no	2. not a big problem	5	4. richer	0. no education	2. rural	0. Not weighed	4	2. 2nd of multiple	1. married
ET7	4. ET7	2016	527	287430	0. Not weighed	3. 25-29	2. otherwise	1. Single birth	1. Married	2. No	11. respondent's home	2. female	1. respondent alone	0. no	1. big problem	2	1. poorest	0. no education	2. rural	0. Not weighed	0. no antenatal visits	0. single birth	1. married
ET7	4. ET7	2016	260	10197	0. Not weighed	3. 25-29	2. otherwise	1. Single birth	1. Married	2. No	11. respondent's home	2. female	1. respondent alone	0. no	1. big problem	1	1. poorest	0. no education	2. rural	0. Not weighed	0. no antenatal visits	0. single birth	1. married
ET7	4. ET7	2016	294	2715531	1. Weighed	3. 25-29	1. Health facility	1. Single birth	1. Married	1. Yes	23. municipal hospital	1. male	2. respondent and husband/partner	0. no	1. big problem	3	2. poorer	0. no education	2. rural	2. from mother's recall	2	0. single birth	1. married
ET7	4. ET7	2016	385	57816	1. Weighed	4. 30-34	1. Health facility	1. Single birth	1. Married	1. Yes	22. provincial hospital	2. female	2. respondent and husband/partner	0. no	2. not a big problem	3	5. richest	1. primary	1. urban	2. from mother's recall	6	0. single birth	1. married
ET7	4. ET7	2016	554	33104	1. Weighed	3. 25-29	1. Health facility	1. Single birth	1. Married		22. provincial hospital	2. female	2. respondent and husband/partner	0. no	1. big problem	2	2. poorer	1. primary	2. rural	2. from mother's recall		0. single birth	1. married
ET7	4. ET7	2016	334	122545	0. Not weighed	1. 15-19	2. otherwise	1. Single birth	2. Otherwise	2. No	11. respondent's home	1. male		0. no	1. big problem	2	1. poorest	1. primary	2. rural	0. Not weighed	0. no antenatal visits	0. single birth	4. divorced
ET7	4. ET7	2016	254	1933118	0. Not weighed	3. 25-29	2. otherwise	1. Single birth	1. Married		11. respondent's home	2. female	2. respondent and husband/partner	0. no	1. big problem	3	3. middle	1. primary	2. rural	0. Not weighed		0. single birth	1. married
ET7	4. ET7	2016	262	1775248	1. Weighed	3. 25-29	1. Health facility	1. Single birth	1. Married	1. Yes	23. municipal hospital	1. male	2. respondent and husband/partner	0. no	2. not a big problem	5	2. poorer	0. no education	2. rural	2. from mother's recall	4	0. single birth	1. married
ET7	4. ET7	2016	79	512367	1. Weighed	2. 20-24	1. Health facility	1. Single birth	1. Married	1. Yes	21. central hospital	1. male	1. respondent alone	0. no	2. not a big problem	2	5. richest	2. secondary	2. rural	2. from mother's recall	4	0. single birth	1. married
ET7	4. ET7	2016	24	2209779	1. Weighed	2. 20-24	1. Health facility	1. Single birth	1. Married	1. Yes	22. provincial hospital	2. female	1. respondent alone	0. no	2. not a big problem	1	3. middle	1. primary	2. rural	2. from mother's recall	1	0. single birth	1. married
ET7	4. ET7	2016	599	31765	0. Not weighed	3. 25-29	2. otherwise	1. Single birth	1. Married	1. Yes	11. respondent's home	2. female	2. respondent and husband/partner	0. no	2. not a big problem	5	1. poorest	0. no education	2. rural	0. Not weighed	2	0. single birth	1. married
ET7	4. ET7	2016	111	59867	1. Weighed	3. 25-29	1. Health facility	1. Single birth	1. Married	1. Yes	31. private hospital/clinic	2. female	2. respondent and husband/partner	0. no	1. big problem	2	5. richest	1. primary	1. urban	2. from mother's recall	8	0. single birth	1. married
ET7	4. ET7	2016	547	170933	0. Not weighed	5. 35-39	2. otherwise	1. Single birth	1. Married	1. Yes	11. respondent's home	1. male	2. respondent and husband/partner	0. no	1. big problem	8	1. poorest	0. no education	2. rural	0. Not weighed	2	0. single birth	1. married
ET7	4. ET7	2016	24	2209779	0. Not weighed	4. 30-34	2. otherwise	1. Single birth	1. Married	1. Yes	11. respondent's home	2. female	2. respondent and husband/partner	0. no	2. not a big problem	7	5. richest	0. no education	2. rural	0. Not weighed	1	0. single birth	1. married
ET7	4. ET7	2016	537	1885880	0. Not weighed	4. 30-34	2. otherwise	1. Single birth	1. Married	2. No	11. respondent's home	1. male	2. respondent and husband/partner	0. no	2. not a big problem	3	2. poorer	0. no education	2. rural	0. Not weighed	0. no antenatal visits	0. single birth	1. married
ET7	4. ET7	2016	506	3603921	0. Not weighed	2. 20-24	2. otherwise	1. Single birth	1. Married		11. respondent's home	1. male	2. respondent and husband/partner	0. no	1. big problem	2	1. poorest	0. no education	2. rural	0. Not weighed		0. single birth	1. married
ET7	4. ET7	2016	308	1920208	1. Weighed	2. 20-24	1. Health facility	1. Single birth	1. Married	1. Yes	21. central hospital	1. male	2. respondent and husband/partner	0. no	2. not a big problem	1	5. richest	3. higher	1. urban	2. from mother's recall	3	0. single birth	1. married
ET7	4. ET7	2016	425	2315583	0. Not weighed	7. 45-49	2. otherwise	1. Single birth	1. Married		11. respondent's home	2. female	4. husband/partner alone	0. no	1. big problem	8	1. poorest	0. no education	2. rural	0. Not weighed		0. single birth	1. married
ET7	4. ET7	2016	584	598566	1. Weighed	3. 25-29	2. otherwise	1. Single birth	1. Married	1. Yes	11. respondent's home	1. male	2. respondent and husband/partner	0. no	1. big problem	3	2. poorer	1. primary	2. rural	2. from mother's recall	2	0. single birth	1. married
ET7	4. ET7	2016	413	539561	1. Weighed	5. 35-39	1. Health facility	1. Single birth	1. Married	1. Yes	21. central hospital	2. female	2. respondent and husband/partner	1. yes	2. not a big problem	5	2. poorer	0. no education	2. rural	2. from mother's recall	5	0. single birth	1. married
ET7	4. ET7	2016	558	2206645	0. Not weighed	4. 30-34	2. otherwise	2. mutiple	1. Married		11. respondent's home	1. male	2. respondent and husband/partner	0. no	2. not a big problem	4	3. middle	0. no education	2. rural	0. Not weighed		1. 1st of multiple	1. married
ET7	4. ET7	2016	376	1168831	0. Not weighed	5. 35-39	2. otherwise	1. Single birth	1. Married	1. Yes	11. respondent's home	1. male	2. respondent and husband/partner	0. no	1. big problem	7	2. poorer	0. no education	2. rural	0. Not weighed	1	0. single birth	1. married
ET7	4. ET7	2016	249	54613	0. Not weighed	4. 30-34	2. otherwise	1. Single birth	1. Married		11. respondent's home	1. male	2. respondent and husband/partner	0. no	1. big problem	8	1. poorest	0. no education	2. rural	0. Not weighed		0. single birth	1. married
ET7	4. ET7	2016	301	247547	0. Not weighed	3. 25-29	2. otherwise	1. Single birth	1. Married	2. No	11. respondent's home	2. female	4. husband/partner alone	0. no	1. big problem	3	1. poorest	0. no education	2. rural	0. Not weighed	0. no antenatal visits	0. single birth	1. married
ET7	4. ET7	2016	573	216112	0. Not weighed	2. 20-24	2. otherwise	1. Single birth	1. Married	2. No	11. respondent's home	1. male	2. respondent and husband/partner	0. no	1. big problem	2	1. poorest	0. no education	2. rural	0. Not weighed	0. no antenatal visits	0. single birth	1. married
ET7	4. ET7	2016	432	3869183	0. Not weighed	2. 20-24	2. otherwise	1. Single birth	1. Married	1. Yes	11. respondent's home	2. female	2. respondent and husband/partner	0. no	1. big problem	1	3. middle	1. primary	2. rural	0. Not weighed	3	0. single birth	1. married
ET7	4. ET7	2016	162	1569588	0. Not weighed	4. 30-34	2. otherwise	1. Single birth	1. Married		11. respondent's home	1. male	2. respondent and husband/partner	0. no	2. not a big problem	6	3. middle	0. no education	2. rural	0. Not weighed		0. single birth	1. married
ET7	4. ET7	2016	102	58475	0. Not weighed	3. 25-29	2. otherwise	1. Single birth	1. Married		11. respondent's home	2. female	4. husband/partner alone	0. no	2. not a big problem	3	1. poorest	0. no education	2. rural	0. Not weighed		0. single birth	1. married
ET7	4. ET7	2016	626	442586	1. Weighed	5. 35-39	1. Health facility	1. Single birth	1. Married	1. Yes	21. central hospital	2. female	2. respondent and husband/partner	1. yes	2. not a big problem	4	5. richest	2. secondary	1. urban	2. from mother's recall	7	0. single birth	1. married
ET7	4. ET7	2016	289	3640357	0. Not weighed	3. 25-29	2. otherwise	1. Single birth	1. Married	2. No	11. respondent's home	1. male	2. respondent and husband/partner	0. no	1. big problem	3	2. poorer	0. no education	2. rural	0. Not weighed	0. no antenatal visits	0. single birth	1. married
ET7	4. ET7	2016	192	157307	0. Not weighed	4. 30-34	2. otherwise	1. Single birth	1. Married	1. Yes	11. respondent's home	1. male	2. respondent and husband/partner	0. no	2. not a big problem	2	2. poorer	0. no education	2. rural	0. Not weighed	5	0. single birth	1. married
ET7	4. ET7	2016	269	425715	0. Not weighed	5. 35-39	2. otherwise	1. Single birth	2. Otherwise	2. No	11. respondent's home	1. male		0. no	1. big problem	3	3. middle	0. no education	2. rural	0. Not weighed	0. no antenatal visits	0. single birth	4. divorced
ET7	4. ET7	2016	62	2805615	0. Not weighed	3. 25-29	1. Health facility	1. Single birth	1. Married	2. No	22. provincial hospital	1. male	2. respondent and husband/partner	0. no	1. big problem	1	2. poorer	0. no education	2. rural	0. Not weighed	0. no antenatal visits	0. single birth	1. married
ET7	4. ET7	2016	288	39546	1. Weighed	3. 25-29	1. Health facility	1. Single birth	1. Married		21. central hospital	2. female	2. respondent and husband/partner	0. no	2. not a big problem	2	3. middle	1. primary	2. rural	2. from mother's recall		0. single birth	1. married
ET7	4. ET7	2016	36	97632	0. Not weighed	4. 30-34	2. otherwise	1. Single birth	1. Married		11. respondent's home	1. male	1. respondent alone	0. no	1. big problem	8	1. poorest	0. no education	2. rural	0. Not weighed		0. single birth	1. married
ET7	4. ET7	2016	511	136932	0. Not weighed	3. 25-29	2. otherwise	1. Single birth	1. Married	2. No	11. respondent's home	2. female	2. respondent and husband/partner	0. no	1. big problem	7	1. poorest	0. no education	2. rural	0. Not weighed	0. no antenatal visits	0. single birth	1. married
ET7	4. ET7	2016	185	75809	1. Weighed	3. 25-29	1. Health facility	1. Single birth	1. Married	1. Yes	22. provincial hospital	2. female	2. respondent and husband/partner	0. no	2. not a big problem	3	2. poorer	0. no education	1. urban	2. from mother's recall	7	0. single birth	1. married
ET7	4. ET7	2016	221	77621	1. Weighed	2. 20-24	1. Health facility	1. Single birth	1. Married	1. Yes	22. provincial hospital	2. female	2. respondent and husband/partner	0. no	2. not a big problem	1	5. richest	1. primary	1. urban	2. from mother's recall	3	0. single birth	1. married
ET7	4. ET7	2016	458	186142	0. Not weighed	3. 25-29	2. otherwise	1. Single birth	1. Married	1. Yes	11. respondent's home	1. male	1. respondent alone	0. no	2. not a big problem	3	5. richest	0. no education	1. urban	0. Not weighed	3	0. single birth	1. married
ET7	4. ET7	2016	487	564132	1. Weighed	5. 35-39	1. Health facility	1. Single birth	1. Married		21. central hospital	2. female	2. respondent and husband/partner	0. no	2. not a big problem	3	5. richest	3. higher	1. urban	1. Weighed		0. single birth	1. married
ET7	4. ET7	2016	459	47489	1. Weighed	1. 15-19	1. Health facility	1. Single birth	2. Otherwise	1. Yes	22. provincial hospital	1. male		0. no	2. not a big problem	1	4. richer	1. primary	2. rural	2. from mother's recall	5	0. single birth	0. never in union
ET7	4. ET7	2016	586	1402458	0. Not weighed	4. 30-34	2. otherwise	1. Single birth	1. Married		11. respondent's home	2. female	2. respondent and husband/partner	0. no	1. big problem	10	3. middle	0. no education	2. rural	0. Not weighed		0. single birth	1. married
ET7	4. ET7	2016	207	2178970	1. Weighed	3. 25-29	1. Health facility	1. Single birth	1. Married	1. Yes	22. provincial hospital	1. male	2. respondent and husband/partner	0. no	1. big problem	4	5. richest	2. secondary	2. rural	2. from mother's recall	4	0. single birth	1. married
ET7	4. ET7	2016	625	83470	0. Not weighed	2. 20-24	2. otherwise	1. Single birth	1. Married	2. No	11. respondent's home	2. female	2. respondent and husband/partner	0. no	1. big problem	3	5. richest	2. secondary	2. rural	0. Not weighed	0. no antenatal visits	0. single birth	1. married
ET7	4. ET7	2016	172	102411	0. Not weighed	2. 20-24	2. otherwise	1. Single birth	1. Married		11. respondent's home	2. female	2. respondent and husband/partner	0. no	1. big problem	2	1. poorest	0. no education	2. rural	0. Not weighed		0. single birth	1. married
ET7	4. ET7	2016	430	710094	0. Not weighed	3. 25-29	1. Health facility	1. Single birth	1. Married		22. provincial hospital	1. male	1. respondent alone	0. no	1. big problem	4	1. poorest	1. primary	2. rural	0. Not weighed		0. single birth	1. married
ET7	4. ET7	2016	385	57816	1. Weighed	4. 30-34	1. Health facility	1. Single birth	1. Married		31. private hospital/clinic	2. female	2. respondent and husband/partner	0. no	2. not a big problem	8	5. richest	1. primary	1. urban	2. from mother's recall		0. single birth	1. married
ET7	4. ET7	2016	588	143132	0. Not weighed	4. 30-34	2. otherwise	1. Single birth	1. Married		11. respondent's home	2. female	1. respondent alone	0. no	2. not a big problem	6	4. richer	0. no education	1. urban	0. Not weighed		0. single birth	1. married
ET7	4. ET7	2016	109	2052672	0. Not weighed	4. 30-34	2. otherwise	1. Single birth	1. Married		11. respondent's home	2. female	2. respondent and husband/partner	0. no	1. big problem	4	2. poorer	0. no education	2. rural	0. Not weighed		0. single birth	1. married
ET7	4. ET7	2016	542	2364831	0. Not weighed	4. 30-34	2. otherwise	2. mutiple	1. Married		11. respondent's home	2. female	2. respondent and husband/partner	0. no	2. not a big problem	6	2. poorer	0. no education	2. rural	0. Not weighed		1. 1st of multiple	1. married
ET7	4. ET7	2016	186	156440	0. Not weighed	3. 25-29	2. otherwise	1. Single birth	1. Married		11. respondent's home	1. male	2. respondent and husband/partner	0. no	1. big problem	3	1. poorest	0. no education	2. rural	0. Not weighed		0. single birth	1. married
ET7	4. ET7	2016	454	51196	0. Not weighed	5. 35-39	2. otherwise	1. Single birth	1. Married	1. Yes	11. respondent's home	2. female	4. husband/partner alone	0. no	1. big problem	3	1. poorest	0. no education	2. rural	0. Not weighed	4	0. single birth	1. married
ET7	4. ET7	2016	215	1503465	0. Not weighed	2. 20-24	2. otherwise	1. Single birth	1. Married	1. Yes	11. respondent's home	1. male	2. respondent and husband/partner	0. no	1. big problem	2	2. poorer	1. primary	2. rural	0. Not weighed	2	0. single birth	1. married
ET7	4. ET7	2016	621	92881	0. Not weighed	2. 20-24	2. otherwise	1. Single birth	1. Married	1. Yes	11. respondent's home	2. female	4. husband/partner alone	0. no	2. not a big problem	3	3. middle	0. no education	2. rural	0. Not weighed	2	0. single birth	1. married
ET7	4. ET7	2016	577	2024282	0. Not weighed	7. 45-49	2. otherwise	1. Single birth	1. Married	1. Yes	11. respondent's home	1. male	1. respondent alone	0. no	2. not a big problem	8	4. richer	1. primary	2. rural	0. Not weighed	5	0. single birth	1. married
ET7	4. ET7	2016	608	430932	1. Weighed	3. 25-29	1. Health facility	1. Single birth	1. Married		22. provincial hospital	1. male	1. respondent alone	0. no	2. not a big problem	2	5. richest	1. primary	1. urban	2. from mother's recall		0. single birth	1. married
ET7	4. ET7	2016	227	3283103	0. Not weighed	4. 30-34	2. otherwise	1. Single birth	1. Married		11. respondent's home	2. female	1. respondent alone	0. no	1. big problem	4	2. poorer	0. no education	2. rural	0. Not weighed		0. single birth	1. married
ET7	4. ET7	2016	239	332930	0. Not weighed	5. 35-39	2. otherwise	1. Single birth	1. Married	2. No	11. respondent's home	1. male	1. respondent alone	0. no	2. not a big problem	9	2. poorer	0. no education	2. rural	0. Not weighed	0. no antenatal visits	0. single birth	1. married
ET7	4. ET7	2016	517	2433515	0. Not weighed	3. 25-29	2. otherwise	1. Single birth	1. Married	1. Yes	11. respondent's home	1. male	2. respondent and husband/partner	0. no	1. big problem	3	2. poorer	0. no education	2. rural	0. Not weighed	2	0. single birth	1. married
ET7	4. ET7	2016	315	29437	0. Not weighed	3. 25-29	2. otherwise	1. Single birth	1. Married	1. Yes	11. respondent's home	2. female	2. respondent and husband/partner	0. no	2. not a big problem	4	1. poorest	0. no education	2. rural	0. Not weighed	2	0. single birth	1. married
ET7	4. ET7	2016	256	132305	0. Not weighed	5. 35-39	2. otherwise	1. Single birth	1. Married	2. No	11. respondent's home	1. male	2. respondent and husband/partner	0. no	1. big problem	8	2. poorer	0. no education	2. rural	0. Not weighed	0. no antenatal visits	0. single birth	1. married
ET7	4. ET7	2016	87	1700023	1. Weighed	2. 20-24	1. Health facility	1. Single birth	1. Married	1. Yes	23. municipal hospital	1. male	2. respondent and husband/partner	0. no	1. big problem	2	1. poorest	0. no education	2. rural	2. from mother's recall	7	0. single birth	1. married
ET7	4. ET7	2016	276	35753	1. Weighed	1. 15-19	2. otherwise	1. Single birth	1. Married	1. Yes	11. respondent's home	2. female	2. respondent and husband/partner	0. no	1. big problem	1	1. poorest	0. no education	2. rural	2. from mother's recall	5	0. single birth	1. married
ET7	4. ET7	2016	565	1939098	1. Weighed	2. 20-24	1. Health facility	1. Single birth	1. Married	2. No	22. provincial hospital	1. male	4. husband/partner alone	0. no	2. not a big problem	2	3. middle	1. primary	2. rural	2. from mother's recall	0. no antenatal visits	0. single birth	1. married
ET7	4. ET7	2016	473	2491319	1. Weighed	2. 20-24	1. Health facility	1. Single birth	1. Married	1. Yes	23. municipal hospital	2. female	2. respondent and husband/partner	0. no	2. not a big problem	2	4. richer	2. secondary	2. rural	2. from mother's recall	6	0. single birth	1. married
ET7	4. ET7	2016	568	423125	0. Not weighed	3. 25-29	2. otherwise	1. Single birth	1. Married	2. No	11. respondent's home	2. female	2. respondent and husband/partner	0. no	1. big problem	2	1. poorest	0. no education	2. rural	0. Not weighed	0. no antenatal visits	0. single birth	1. married
ET7	4. ET7	2016	484	192455	0. Not weighed	3. 25-29	2. otherwise	1. Single birth	1. Married	1. Yes	11. respondent's home	1. male	2. respondent and husband/partner	0. no	2. not a big problem	6	1. poorest	0. no education	2. rural	0. Not weighed	4	0. single birth	1. married
ET7	4. ET7	2016	555	2643866	0. Not weighed	4. 30-34	1. Health facility	1. Single birth	1. Married	1. Yes	23. municipal hospital	1. male	2. respondent and husband/partner	0. no	1. big problem	2	5. richest	2. secondary	2. rural	0. Not weighed	1	0. single birth	1. married
ET7	4. ET7	2016	441	95888	0. Not weighed	3. 25-29	2. otherwise	1. Single birth	1. Married		11. respondent's home	1. male	2. respondent and husband/partner	0. no	1. big problem	4	1. poorest	0. no education	2. rural	0. Not weighed		0. single birth	1. married
ET7	4. ET7	2016	596	164504	0. Not weighed	3. 25-29	2. otherwise	1. Single birth	1. Married		11. respondent's home	1. male	4. husband/partner alone	0. no	1. big problem	4	1. poorest	0. no education	2. rural	0. Not weighed		0. single birth	1. married
ET7	4. ET7	2016	142	2253767	0. Not weighed	5. 35-39	2. otherwise	1. Single birth	2. Otherwise	2. No	11. respondent's home	2. female		0. no	1. big problem	5	3. middle	0. no education	2. rural	0. Not weighed	0. no antenatal visits	0. single birth	3. widowed
ET7	4. ET7	2016	636	627374	1. Weighed	5. 35-39	1. Health facility	1. Single birth	1. Married	1. Yes	22. provincial hospital	1. male	1. respondent alone	0. no	1. big problem	7	1. poorest	1. primary	2. rural	2. from mother's recall	2	0. single birth	1. married
ET7	4. ET7	2016	472	2017023	0. Not weighed	3. 25-29	2. otherwise	1. Single birth	1. Married		11. respondent's home	1. male	2. respondent and husband/partner	0. no	1. big problem	2	4. richer	1. primary	2. rural	0. Not weighed		0. single birth	1. married
ET7	4. ET7	2016	127	212444	0. Not weighed	2. 20-24	2. otherwise	1. Single birth	1. Married		11. respondent's home	1. male	2. respondent and husband/partner	0. no	1. big problem	5	1. poorest	0. no education	2. rural	0. Not weighed		0. single birth	1. married
ET7	4. ET7	2016	398	3522058	0. Not weighed	3. 25-29	2. otherwise	1. Single birth	1. Married	2. No	11. respondent's home	2. female	4. husband/partner alone	0. no	2. not a big problem	4	1. poorest	0. no education	2. rural	0. Not weighed	0. no antenatal visits	0. single birth	1. married
ET7	4. ET7	2016	116	311202	0. Not weighed	2. 20-24	2. otherwise	1. Single birth	1. Married	1. Yes	11. respondent's home	2. female	4. husband/partner alone	0. no	1. big problem	2	1. poorest	0. no education	2. rural	0. Not weighed	1	0. single birth	1. married
ET7	4. ET7	2016	315	29437	0. Not weighed	4. 30-34	2. otherwise	1. Single birth	1. Married	1. Yes	11. respondent's home	2. female	2. respondent and husband/partner	0. no	2. not a big problem	5	1. poorest	0. no education	2. rural	0. Not weighed	2	0. single birth	1. married
ET7	4. ET7	2016	141	1646605	0. Not weighed	4. 30-34	2. otherwise	1. Single birth	1. Married	2. No	11. respondent's home	2. female	2. respondent and husband/partner	0. no	1. big problem	5	4. richer	0. no education	2. rural	0. Not weighed	0. no antenatal visits	0. single birth	1. married
ET7	4. ET7	2016	190	101802	1. Weighed	4. 30-34	1. Health facility	1. Single birth	2. Otherwise	1. Yes	21. central hospital	2. female		0. no	2. not a big problem	1	5. richest	1. primary	1. urban	2. from mother's recall	6	0. single birth	5. no longer living together/separated
ET7	4. ET7	2016	215	1503465	0. Not weighed	3. 25-29	2. otherwise	1. Single birth	1. Married	1. Yes	11. respondent's home	2. female	2. respondent and husband/partner	0. no	1. big problem	3	3. middle	0. no education	2. rural	0. Not weighed	7	0. single birth	1. married
ET7	4. ET7	2016	269	425715	0. Not weighed	3. 25-29	2. otherwise	1. Single birth	1. Married	2. No	11. respondent's home	1. male	2. respondent and husband/partner	0. no	1. big problem	6	1. poorest	0. no education	2. rural	0. Not weighed	0. no antenatal visits	0. single birth	1. married
ET7	4. ET7	2016	584	598566	0. Not weighed	3. 25-29	2. otherwise	1. Single birth	1. Married	2. No	11. respondent's home	2. female	2. respondent and husband/partner	0. no	1. big problem	3	2. poorer	1. primary	2. rural	0. Not weighed	0. no antenatal visits	0. single birth	1. married
ET7	4. ET7	2016	258	826654	0. Not weighed	2. 20-24	2. otherwise	1. Single birth	1. Married	1. Yes	11. respondent's home	1. male	1. respondent alone	0. no	1. big problem	1	1. poorest	1. primary	2. rural	0. Not weighed	6	0. single birth	1. married
ET7	4. ET7	2016	281	101729	1. Weighed	2. 20-24	1. Health facility	1. Single birth	1. Married	1. Yes	21. central hospital	1. male	2. respondent and husband/partner	0. no	1. big problem	1	3. middle	0. no education	2. rural	2. from mother's recall	4	0. single birth	1. married
ET7	4. ET7	2016	325	1487217	1. Weighed	1. 15-19	1. Health facility	1. Single birth	1. Married	1. Yes	21. central hospital	2. female	2. respondent and husband/partner	0. no	1. big problem	1	4. richer	1. primary	2. rural	2. from mother's recall	4	0. single birth	1. married
ET7	4. ET7	2016	361	2974406	1. Weighed	4. 30-34	1. Health facility	2. mutiple	1. Married		21. central hospital	2. female	2. respondent and husband/partner	0. no	2. not a big problem	3	5. richest	3. higher	1. urban	2. from mother's recall		1. 1st of multiple	1. married
ET7	4. ET7	2016	397	32098	1. Weighed	2. 20-24	1. Health facility	1. Single birth	1. Married	1. Yes	21. central hospital	2. female	2. respondent and husband/partner	0. no	2. not a big problem	2	5. richest	1. primary	1. urban	2. from mother's recall	7	0. single birth	1. married
ET7	4. ET7	2016	8	263005	0. Not weighed	4. 30-34	2. otherwise	1. Single birth	1. Married	2. No	11. respondent's home	2. female	1. respondent alone	0. no	1. big problem	5	1. poorest	0. no education	2. rural	0. Not weighed	0. no antenatal visits	0. single birth	1. married
ET7	4. ET7	2016	254	1933118	0. Not weighed	3. 25-29	2. otherwise	1. Single birth	1. Married	1. Yes	11. respondent's home	1. male	2. respondent and husband/partner	0. no	1. big problem	3	3. middle	1. primary	2. rural	0. Not weighed	3	0. single birth	1. married
ET7	4. ET7	2016	262	1775248	1. Weighed	5. 35-39	2. otherwise	1. Single birth	1. Married	1. Yes	96. other	1. male	1. respondent alone	0. no	1. big problem	6	3. middle	0. no education	2. rural	2. from mother's recall	4	0. single birth	1. married
ET7	4. ET7	2016	444	54976	1. Weighed	3. 25-29	1. Health facility	1. Single birth	1. Married	1. Yes	31. private hospital/clinic	1. male	2. respondent and husband/partner	0. no	2. not a big problem	1	5. richest	3. higher	1. urban	2. from mother's recall	6	0. single birth	1. married
ET7	4. ET7	2016	389	126565	0. Not weighed	1. 15-19	2. otherwise	1. Single birth	1. Married	2. No	11. respondent's home	2. female	1. respondent alone	0. no	2. not a big problem	1	1. poorest	1. primary	2. rural	0. Not weighed	0. no antenatal visits	0. single birth	1. married
ET7	4. ET7	2016	230	229491	1. Weighed	2. 20-24	1. Health facility	1. Single birth	1. Married	1. Yes	22. provincial hospital	1. male	2. respondent and husband/partner	0. no	2. not a big problem	1	5. richest	3. higher	1. urban	2. from mother's recall	5	0. single birth	1. married
ET7	4. ET7	2016	625	83470	1. Weighed	6. 40-44	2. otherwise	1. Single birth	1. Married	1. Yes	96. other	1. male	2. respondent and husband/partner	0. no	1. big problem	9	5. richest	1. primary	2. rural	2. from mother's recall	5	0. single birth	1. married
ET7	4. ET7	2016	170	489765	1. Weighed	4. 30-34	1. Health facility	1. Single birth	1. Married	1. Yes	21. central hospital	2. female	1. respondent alone	0. no	2. not a big problem	2	5. richest	2. secondary	1. urban	2. from mother's recall	5	0. single birth	1. married
ET7	4. ET7	2016	171	152035	0. Not weighed	5. 35-39	2. otherwise	1. Single birth	1. Married		11. respondent's home	2. female	2. respondent and husband/partner	0. no	2. not a big problem	8	1. poorest	0. no education	1. urban	0. Not weighed		0. single birth	1. married
ET7	4. ET7	2016	537	1885880	0. Not weighed	4. 30-34	2. otherwise	1. Single birth	1. Married	1. Yes	11. respondent's home	2. female	1. respondent alone	0. no	1. big problem	3	1. poorest	0. no education	2. rural	0. Not weighed	3	0. single birth	1. married
ET7	4. ET7	2016	383	41807	0. Not weighed	2. 20-24	2. otherwise	1. Single birth	1. Married	1. Yes	11. respondent's home	2. female	2. respondent and husband/partner	0. no	2. not a big problem	1	5. richest	1. primary	2. rural	0. Not weighed	4	0. single birth	1. married
ET7	4. ET7	2016	31	560100	1. Weighed	6. 40-44	1. Health facility	1. Single birth	1. Married	1. Yes	21. central hospital	1. male	2. respondent and husband/partner	0. no	2. not a big problem	4	5. richest	2. secondary	1. urban	2. from mother's recall	5	0. single birth	1. married
ET7	4. ET7	2016	208	305302	0. Not weighed	5. 35-39	2. otherwise	1. Single birth	1. Married	2. No	11. respondent's home	2. female	2. respondent and husband/partner	0. no	1. big problem	7	1. poorest	0. no education	2. rural	0. Not weighed	0. no antenatal visits	0. single birth	1. married
ET7	4. ET7	2016	77	105286	0. Not weighed	2. 20-24	2. otherwise	1. Single birth	1. Married	2. No	11. respondent's home	2. female		0. no	1. big problem	1	1. poorest	0. no education	2. rural	0. Not weighed	0. no antenatal visits	0. single birth	1. married
ET7	4. ET7	2016	66	2629856	0. Not weighed	3. 25-29	2. otherwise	1. Single birth	2. Otherwise	1. Yes	11. respondent's home	1. male		0. no	1. big problem	4	3. middle	0. no education	2. rural	0. Not weighed	3	0. single birth	4. divorced
ET7	4. ET7	2016	607	42693	0. Not weighed	1. 15-19	2. otherwise	1. Single birth	1. Married	2. No	11. respondent's home	2. female	2. respondent and husband/partner	0. no	2. not a big problem	1	4. richer	1. primary	2. rural	0. Not weighed	0. no antenatal visits	0. single birth	1. married
ET7	4. ET7	2016	360	1736680	0. Not weighed	2. 20-24	2. otherwise	1. Single birth	1. Married		11. respondent's home	2. female	1. respondent alone	0. no	2. not a big problem	2	3. middle	2. secondary	2. rural	0. Not weighed		0. single birth	1. married
ET7	4. ET7	2016	600	2681207	0. Not weighed	3. 25-29	2. otherwise	1. Single birth	1. Married		11. respondent's home	1. male	4. husband/partner alone	0. no	2. not a big problem	5	5. richest	1. primary	1. urban	0. Not weighed		0. single birth	1. married
ET7	4. ET7	2016	518	2313244	0. Not weighed	3. 25-29	2. otherwise	1. Single birth	1. Married		11. respondent's home	1. male	2. respondent and husband/partner	0. no	2. not a big problem	5	4. richer	1. primary	2. rural	0. Not weighed		0. single birth	1. married
ET7	4. ET7	2016	29	52982	1. Weighed	3. 25-29	1. Health facility	1. Single birth	1. Married		21. central hospital	2. female	2. respondent and husband/partner	0. no	2. not a big problem	5	5. richest	1. primary	1. urban	2. from mother's recall		0. single birth	1. married
ET7	4. ET7	2016	388	2661211	1. Weighed	2. 20-24	1. Health facility	1. Single birth	1. Married	1. Yes	21. central hospital	1. male	2. respondent and husband/partner	0. no	2. not a big problem	2	5. richest	3. higher	1. urban	2. from mother's recall	3	0. single birth	1. married
ET7	4. ET7	2016	545	1120657	0. Not weighed	2. 20-24	2. otherwise	1. Single birth	2. Otherwise	2. No	11. respondent's home	1. male		0. no	1. big problem	1	1. poorest	0. no education	2. rural	0. Not weighed	0. no antenatal visits	0. single birth	4. divorced
ET7	4. ET7	2016	375	2004547	1. Weighed	4. 30-34	1. Health facility	2. mutiple	1. Married	1. Yes	21. central hospital	1. male	2. respondent and husband/partner	0. no	2. not a big problem	3	3. middle	0. no education	2. rural	2. from mother's recall	6	2. 2nd of multiple	1. married
ET7	4. ET7	2016	357	35653	0. Not weighed	4. 30-34	2. otherwise	1. Single birth	1. Married	2. No	11. respondent's home	1. male	2. respondent and husband/partner	0. no	1. big problem	2	2. poorer	0. no education	2. rural	0. Not weighed	0. no antenatal visits	0. single birth	1. married
ET7	4. ET7	2016	120	2058200	0. Not weighed	5. 35-39	2. otherwise	1. Single birth	1. Married	1. Yes	96. other	1. male	4. husband/partner alone	1. yes	2. not a big problem	5	3. middle	1. primary	2. rural	0. Not weighed	2	0. single birth	1. married
ET7	4. ET7	2016	82	194855	0. Not weighed	4. 30-34	2. otherwise	1. Single birth	1. Married	1. Yes	11. respondent's home	2. female	4. husband/partner alone	0. no	2. not a big problem	8	2. poorer	0. no education	2. rural	0. Not weighed	4	0. single birth	1. married
ET7	4. ET7	2016	68	41074	1. Weighed	4. 30-34	1. Health facility	1. Single birth	1. Married	1. Yes	22. provincial hospital	2. female	1. respondent alone	0. no	2. not a big problem	7	4. richer	0. no education	2. rural	2. from mother's recall	7	0. single birth	1. married
ET7	4. ET7	2016	137	85183	1. Weighed	2. 20-24	1. Health facility	1. Single birth	1. Married	1. Yes	22. provincial hospital	2. female	2. respondent and husband/partner	0. no	1. big problem	1	5. richest	3. higher	2. rural	2. from mother's recall	4	0. single birth	1. married
ET7	4. ET7	2016	302	411063	1. Weighed	3. 25-29	1. Health facility	1. Single birth	2. Otherwise	1. Yes	22. provincial hospital	1. male	1. respondent alone	0. no	2. not a big problem	2	5. richest	1. primary	1. urban	1. Weighed	12	0. single birth	2. living with partner
ET7	4. ET7	2016	501	40571	0. Not weighed	5. 35-39	2. otherwise	1. Single birth	1. Married	2. No	11. respondent's home	1. male	4. husband/partner alone	0. no	1. big problem	7	2. poorer	0. no education	2. rural	0. Not weighed	0. no antenatal visits	0. single birth	1. married
ET7	4. ET7	2016	432	3869183	1. Weighed	5. 35-39	1. Health facility	1. Single birth	1. Married	1. Yes	22. provincial hospital	1. male	4. husband/partner alone	0. no	1. big problem	8	4. richer	0. no education	2. rural	2. from mother's recall	5	0. single birth	1. married
ET7	4. ET7	2016	199	1807008	0. Not weighed	2. 20-24	2. otherwise	1. Single birth	1. Married		11. respondent's home	2. female	2. respondent and husband/partner	0. no	1. big problem	3	1. poorest	0. no education	2. rural	0. Not weighed		0. single birth	1. married
ET7	4. ET7	2016	47	55984	1. Weighed	2. 20-24	1. Health facility	1. Single birth	1. Married	1. Yes	21. central hospital	1. male	4. husband/partner alone	0. no	1. big problem	1	5. richest	2. secondary	1. urban	2. from mother's recall	4	0. single birth	1. married
ET7	4. ET7	2016	184	154493	0. Not weighed	3. 25-29	2. otherwise	1. Single birth	1. Married		11. respondent's home	1. male	2. respondent and husband/partner	0. no	1. big problem	4	1. poorest	0. no education	2. rural	0. Not weighed		0. single birth	1. married
ET7	4. ET7	2016	302	411063	1. Weighed	6. 40-44	1. Health facility	1. Single birth	2. Otherwise	2. No	21. central hospital	2. female		0. no	2. not a big problem	1	5. richest	2. secondary	1. urban	2. from mother's recall	0. no antenatal visits	0. single birth	0. never in union
ET7	4. ET7	2016	104	13138	0. Not weighed	4. 30-34	2. otherwise	1. Single birth	1. Married		11. respondent's home	2. female	4. husband/partner alone	0. no	1. big problem	4	1. poorest	0. no education	2. rural	0. Not weighed		0. single birth	1. married
ET7	4. ET7	2016	448	42998	0. Not weighed	3. 25-29	2. otherwise	2. mutiple	2. Otherwise	1. Yes	12. other home	1. male		0. no	1. big problem	5	1. poorest	1. primary	2. rural	0. Not weighed	2	2. 2nd of multiple	4. divorced
ET7	4. ET7	2016	251	234596	0. Not weighed	2. 20-24	2. otherwise	1. Single birth	1. Married		11. respondent's home	1. male	2. respondent and husband/partner	0. no	1. big problem	2	1. poorest	0. no education	2. rural	0. Not weighed		0. single birth	1. married
ET7	4. ET7	2016	301	247547	0. Not weighed	5. 35-39	2. otherwise	1. Single birth	2. Otherwise	2. No	11. respondent's home	1. male		0. no	1. big problem	6	1. poorest	0. no education	2. rural	0. Not weighed	0. no antenatal visits	0. single birth	4. divorced
ET7	4. ET7	2016	82	194855	0. Not weighed	4. 30-34	2. otherwise	1. Single birth	1. Married	1. Yes	11. respondent's home	2. female	2. respondent and husband/partner	0. no	2. not a big problem	8	2. poorer	0. no education	2. rural	0. Not weighed	4	0. single birth	1. married
ET7	4. ET7	2016	501	40571	0. Not weighed	4. 30-34	2. otherwise	1. Single birth	2. Otherwise		11. respondent's home	1. male		0. no	1. big problem	3	1. poorest	0. no education	2. rural	0. Not weighed		0. single birth	4. divorced
ET7	4. ET7	2016	123	3087713	0. Not weighed	4. 30-34	1. Health facility	1. Single birth	1. Married	2. No	22. provincial hospital	1. male	2. respondent and husband/partner	0. no	2. not a big problem	5	4. richer	0. no education	2. rural	0. Not weighed	0. no antenatal visits	0. single birth	1. married
ET7	4. ET7	2016	471	64391	1. Weighed	5. 35-39	1. Health facility	1. Single birth	1. Married	1. Yes	31. private hospital/clinic	1. male	4. husband/partner alone	0. no	2. not a big problem	4	5. richest	1. primary	1. urban	2. from mother's recall	9	0. single birth	1. married
ET7	4. ET7	2016	532	591263	1. Weighed	4. 30-34	1. Health facility	1. Single birth	1. Married	1. Yes	31. private hospital/clinic	2. female	2. respondent and husband/partner	0. no	1. big problem	3	5. richest	3. higher	1. urban	2. from mother's recall	13	0. single birth	1. married
ET7	4. ET7	2016	477	1426526	0. Not weighed	2. 20-24	2. otherwise	1. Single birth	1. Married		11. respondent's home	1. male	4. husband/partner alone	0. no	1. big problem	3	2. poorer	0. no education	2. rural	0. Not weighed		0. single birth	1. married
ET7	4. ET7	2016	78	645477	1. Weighed	3. 25-29	1. Health facility	1. Single birth	1. Married	1. Yes	22. provincial hospital	2. female	2. respondent and husband/partner	0. no	1. big problem	1	1. poorest	0. no education	2. rural	2. from mother's recall	7	0. single birth	1. married
ET7	4. ET7	2016	330	404154	1. Weighed	4. 30-34	1. Health facility	1. Single birth	1. Married		31. private hospital/clinic	1. male	2. respondent and husband/partner	0. no	2. not a big problem	2	5. richest	3. higher	1. urban	2. from mother's recall		0. single birth	1. married
ET7	4. ET7	2016	87	1700023	0. Not weighed	2. 20-24	2. otherwise	1. Single birth	1. Married		11. respondent's home	1. male	2. respondent and husband/partner	0. no	1. big problem	2	1. poorest	0. no education	2. rural	0. Not weighed		0. single birth	1. married
ET7	4. ET7	2016	590	654332	1. Weighed	2. 20-24	1. Health facility	1. Single birth	2. Otherwise	1. Yes	21. central hospital	2. female		0. no	2. not a big problem	1	1. poorest	1. primary	2. rural	2. from mother's recall	4	0. single birth	4. divorced
ET7	4. ET7	2016	51	190131	0. Not weighed	6. 40-44	2. otherwise	1. Single birth	1. Married	1. Yes	11. respondent's home	1. male	4. husband/partner alone	0. no	2. not a big problem	8	1. poorest	0. no education	2. rural	0. Not weighed	1	0. single birth	1. married
ET7	4. ET7	2016	180	2032586	0. Not weighed	3. 25-29	2. otherwise	1. Single birth	1. Married	1. Yes	11. respondent's home	1. male	4. husband/partner alone	0. no	1. big problem	4	4. richer	1. primary	2. rural	0. Not weighed	4	0. single birth	1. married
ET7	4. ET7	2016	615	129646	0. Not weighed	3. 25-29	2. otherwise	1. Single birth	1. Married	2. No	11. respondent's home	2. female	4. husband/partner alone	0. no	1. big problem	2	1. poorest	0. no education	2. rural	0. Not weighed	0. no antenatal visits	0. single birth	1. married
ET7	4. ET7	2016	263	116266	0. Not weighed	2. 20-24	2. otherwise	1. Single birth	1. Married	1. Yes	11. respondent's home	2. female	1. respondent alone	0. no	2. not a big problem	3	1. poorest	0. no education	2. rural	0. Not weighed	4	0. single birth	1. married
ET7	4. ET7	2016	24	2209779	0. Not weighed	5. 35-39	1. Health facility	1. Single birth	1. Married		22. provincial hospital	1. male	1. respondent alone	0. no	2. not a big problem	12	3. middle	0. no education	2. rural	0. Not weighed		0. single birth	1. married
ET7	4. ET7	2016	643	60400	0. Not weighed	4. 30-34	2. otherwise	1. Single birth	1. Married	1. Yes	11. respondent's home	1. male	2. respondent and husband/partner	0. no	2. not a big problem	4	5. richest	0. no education	2. rural	0. Not weighed	2	0. single birth	1. married
ET7	4. ET7	2016	609	3379832	0. Not weighed	4. 30-34	2. otherwise	1. Single birth	1. Married		11. respondent's home	2. female	2. respondent and husband/partner	0. no	1. big problem	7	5. richest	0. no education	2. rural	0. Not weighed		0. single birth	1. married
ET7	4. ET7	2016	88	262621	0. Not weighed	4. 30-34	2. otherwise	2. mutiple	1. Married	2. No	11. respondent's home	2. female	2. respondent and husband/partner	0. no	1. big problem	8	2. poorer	0. no education	2. rural	0. Not weighed	0. no antenatal visits	2. 2nd of multiple	1. married
ET7	4. ET7	2016	637	2062891	1. Weighed	4. 30-34	1. Health facility	1. Single birth	1. Married	1. Yes	22. provincial hospital	2. female	2. respondent and husband/partner	0. no	1. big problem	4	4. richer	0. no education	2. rural	2. from mother's recall	4	0. single birth	1. married
ET7	4. ET7	2016	437	1828336	0. Not weighed	2. 20-24	2. otherwise	1. Single birth	1. Married	2. No	11. respondent's home	2. female	2. respondent and husband/partner	0. no	2. not a big problem	1	5. richest	1. primary	1. urban	0. Not weighed	0. no antenatal visits	0. single birth	1. married
ET7	4. ET7	2016	50	1438423	0. Not weighed	2. 20-24	2. otherwise	1. Single birth	1. Married	2. No	11. respondent's home	1. male	2. respondent and husband/partner	0. no	2. not a big problem	4	4. richer	0. no education	2. rural	0. Not weighed	0. no antenatal visits	0. single birth	1. married
ET7	4. ET7	2016	208	305302	0. Not weighed	2. 20-24	2. otherwise	1. Single birth	1. Married		11. respondent's home	2. female	2. respondent and husband/partner	0. no	2. not a big problem	3	1. poorest	0. no education	2. rural	0. Not weighed		0. single birth	1. married
ET7	4. ET7	2016	54	1615517	0. Not weighed	3. 25-29	2. otherwise	1. Single birth	1. Married	2. No	11. respondent's home	2. female	2. respondent and husband/partner	0. no	1. big problem	7	3. middle	0. no education	2. rural	0. Not weighed	0. no antenatal visits	0. single birth	1. married
ET7	4. ET7	2016	562	4012839	0. Not weighed	5. 35-39	2. otherwise	1. Single birth	1. Married		11. respondent's home	1. male	2. respondent and husband/partner	0. no	1. big problem	7	2. poorer	0. no education	2. rural	0. Not weighed		0. single birth	1. married
ET7	4. ET7	2016	177	2908272	0. Not weighed	3. 25-29	2. otherwise	2. mutiple	1. Married		11. respondent's home	2. female	2. respondent and husband/partner	0. no	1. big problem	2	4. richer	1. primary	2. rural	0. Not weighed		1. 1st of multiple	1. married
ET7	4. ET7	2016	565	1939098	0. Not weighed	6. 40-44	2. otherwise	1. Single birth	1. Married	1. Yes	11. respondent's home	2. female	4. husband/partner alone	0. no	2. not a big problem	10	1. poorest	0. no education	2. rural	0. Not weighed	2	0. single birth	1. married
ET7	4. ET7	2016	336	76858	0. Not weighed	2. 20-24	2. otherwise	1. Single birth	1. Married		11. respondent's home	1. male	2. respondent and husband/partner	0. no	2. not a big problem	2	1. poorest	0. no education	2. rural	0. Not weighed		0. single birth	1. married
ET7	4. ET7	2016	419	38562	0. Not weighed	4. 30-34	2. otherwise	1. Single birth	1. Married		11. respondent's home	2. female	2. respondent and husband/partner	0. no	1. big problem	7	3. middle	0. no education	2. rural	0. Not weighed		0. single birth	1. married
ET7	4. ET7	2016	187	237510	0. Not weighed	2. 20-24	2. otherwise	1. Single birth	1. Married	2. No	11. respondent's home	1. male	2. respondent and husband/partner	0. no	1. big problem	2	1. poorest	0. no education	2. rural	0. Not weighed	0. no antenatal visits	0. single birth	1. married
ET7	4. ET7	2016	142	2253767	0. Not weighed	3. 25-29	2. otherwise	1. Single birth	1. Married		11. respondent's home	1. male	4. husband/partner alone	0. no	1. big problem	3	5. richest	0. no education	2. rural	0. Not weighed		0. single birth	1. married
ET7	4. ET7	2016	302	411063	1. Weighed	6. 40-44	1. Health facility	1. Single birth	2. Otherwise	1. Yes	21. central hospital	2. female	1. respondent alone	0. no	2. not a big problem	4	5. richest	1. primary	1. urban	2. from mother's recall	4	0. single birth	2. living with partner
ET7	4. ET7	2016	616	1836606	0. Not weighed	3. 25-29	2. otherwise	1. Single birth	1. Married	1. Yes	11. respondent's home	1. male	2. respondent and husband/partner	0. no	1. big problem	2	4. richer	0. no education	2. rural	0. Not weighed	4	0. single birth	1. married
ET7	4. ET7	2016	601	4987751	0. Not weighed	2. 20-24	2. otherwise	1. Single birth	1. Married	2. No	11. respondent's home	2. female	4. husband/partner alone	0. no	1. big problem	2	1. poorest	0. no education	2. rural	0. Not weighed	0. no antenatal visits	0. single birth	1. married
ET7	4. ET7	2016	512	1322001	0. Not weighed	3. 25-29	1. Health facility	1. Single birth	1. Married	1. Yes	22. provincial hospital	1. male	4. husband/partner alone	1. yes	2. not a big problem	3	2. poorer	0. no education	2. rural	0. Not weighed	7	0. single birth	1. married
ET7	4. ET7	2016	533	143970	1. Weighed	5. 35-39	1. Health facility	1. Single birth	1. Married	1. Yes	21. central hospital	2. female	2. respondent and husband/partner	0. no	1. big problem	1	5. richest	3. higher	1. urban	2. from mother's recall	8	0. single birth	1. married
ET7	4. ET7	2016	3	2150055	0. Not weighed	3. 25-29	2. otherwise	1. Single birth	1. Married	1. Yes	11. respondent's home	2. female	2. respondent and husband/partner	0. no	1. big problem	3	4. richer	0. no education	2. rural	0. Not weighed	4	0. single birth	1. married
ET7	4. ET7	2016	351	664665	0. Not weighed	5. 35-39	2. otherwise	1. Single birth	1. Married		11. respondent's home	2. female	2. respondent and husband/partner	0. no	2. not a big problem	7	3. middle	0. no education	2. rural	0. Not weighed		0. single birth	1. married
ET7	4. ET7	2016	6	166429	0. Not weighed	2. 20-24	2. otherwise	1. Single birth	1. Married		11. respondent's home	1. male	4. husband/partner alone	0. no	1. big problem	2	1. poorest	1. primary	2. rural	0. Not weighed		0. single birth	1. married
ET7	4. ET7	2016	166	124937	0. Not weighed	6. 40-44	2. otherwise	1. Single birth	2. Otherwise	1. Yes	11. respondent's home	2. female		0. no	1. big problem	5	3. middle	0. no education	2. rural	0. Not weighed	5	0. single birth	4. divorced
ET7	4. ET7	2016	94	703478	1. Weighed	3. 25-29	1. Health facility	1. Single birth	1. Married	1. Yes	21. central hospital	1. male	2. respondent and husband/partner	1. yes	1. big problem	1	5. richest	3. higher	1. urban	2. from mother's recall	5	0. single birth	1. married
ET7	4. ET7	2016	454	51196	0. Not weighed	6. 40-44	2. otherwise	1. Single birth	1. Married	1. Yes	11. respondent's home	1. male	1. respondent alone	0. no	2. not a big problem	8	2. poorer	1. primary	2. rural	0. Not weighed	1	0. single birth	1. married
ET7	4. ET7	2016	355	693804	1. Weighed	3. 25-29	1. Health facility	1. Single birth	1. Married	1. Yes	22. provincial hospital	2. female	2. respondent and husband/partner	0. no	2. not a big problem	2	3. middle	0. no education	2. rural	2. from mother's recall	4	0. single birth	1. married
ET7	4. ET7	2016	551	662472	0. Not weighed	4. 30-34	2. otherwise	1. Single birth	1. Married		11. respondent's home	2. female	1. respondent alone	0. no	1. big problem	4	1. poorest	0. no education	2. rural	0. Not weighed		0. single birth	1. married
ET7	4. ET7	2016	294	2715531	0. Not weighed	4. 30-34	2. otherwise	1. Single birth	2. Otherwise	2. No	11. respondent's home	2. female		0. no	1. big problem	2	5. richest	0. no education	2. rural	0. Not weighed	0. no antenatal visits	0. single birth	5. no longer living together/separated
ET7	4. ET7	2016	394	200517	0. Not weighed	3. 25-29	2. otherwise	1. Single birth	1. Married		11. respondent's home	1. male	2. respondent and husband/partner	0. no	2. not a big problem	4	1. poorest	0. no education	2. rural	0. Not weighed		0. single birth	1. married
ET7	4. ET7	2016	547	170933	0. Not weighed	3. 25-29	2. otherwise	1. Single birth	1. Married	2. No	11. respondent's home	2. female	2. respondent and husband/partner	0. no	1. big problem	4	1. poorest	0. no education	2. rural	0. Not weighed	0. no antenatal visits	0. single birth	1. married
ET7	4. ET7	2016	363	146723	1. Weighed	6. 40-44	1. Health facility	1. Single birth	1. Married	1. Yes	22. provincial hospital	2. female	1. respondent alone	0. no	1. big problem	7	5. richest	0. no education	1. urban	2. from mother's recall	6	0. single birth	1. married
ET7	4. ET7	2016	270	36230	0. Not weighed	1. 15-19	1. Health facility	1. Single birth	1. Married	1. Yes	41	1. male	2. respondent and husband/partner	0. no	2. not a big problem	1	1. poorest	1. primary	2. rural	0. Not weighed	2	0. single birth	1. married
ET7	4. ET7	2016	205	136333	1. Weighed	3. 25-29	1. Health facility	1. Single birth	1. Married	1. Yes	31. private hospital/clinic	2. female	1. respondent alone	0. no	1. big problem	1	5. richest	3. higher	1. urban	2. from mother's recall	7	0. single birth	1. married
ET7	4. ET7	2016	600	2681207	0. Not weighed	3. 25-29	2. otherwise	1. Single birth	1. Married	1. Yes	11. respondent's home	1. male	4. husband/partner alone	0. no	2. not a big problem	5	5. richest	1. primary	1. urban	0. Not weighed	3	0. single birth	1. married
ET7	4. ET7	2016	38	1896780	0. Not weighed	3. 25-29	2. otherwise	1. Single birth	1. Married		11. respondent's home	1. male	2. respondent and husband/partner	0. no	1. big problem	3	2. poorer	0. no education	2. rural	0. Not weighed		0. single birth	1. married
ET7	4. ET7	2016	331	1945695	0. Not weighed	4. 30-34	2. otherwise	1. Single birth	1. Married		11. respondent's home	2. female	2. respondent and husband/partner	0. no	2. not a big problem	6	1. poorest	0. no education	2. rural	0. Not weighed		0. single birth	1. married
ET7	4. ET7	2016	301	247547	0. Not weighed	3. 25-29	2. otherwise	1. Single birth	1. Married	1. Yes	11. respondent's home	1. male	4. husband/partner alone	0. no	2. not a big problem	4	1. poorest	0. no education	2. rural	0. Not weighed	4	0. single birth	1. married
ET7	4. ET7	2016	568	423125	0. Not weighed	4. 30-34	2. otherwise	1. Single birth	1. Married		11. respondent's home	2. female	4. husband/partner alone	0. no	2. not a big problem	7	1. poorest	0. no education	2. rural	0. Not weighed		0. single birth	1. married
ET7	4. ET7	2016	346	19354	1. Weighed	2. 20-24	1. Health facility	1. Single birth	2. Otherwise	1. Yes	22. provincial hospital	1. male	1. respondent alone	0. no	1. big problem	1	1. poorest	2. secondary	2. rural	2. from mother's recall	6	0. single birth	2. living with partner
ET7	4. ET7	2016	146	190030	0. Not weighed	4. 30-34	2. otherwise	1. Single birth	1. Married	1. Yes	11. respondent's home	2. female	2. respondent and husband/partner	0. no	1. big problem	7	1. poorest	0. no education	2. rural	0. Not weighed	2	0. single birth	1. married
ET7	4. ET7	2016	526	71243	0. Not weighed	3. 25-29	2. otherwise	1. Single birth	1. Married	1. Yes	11. respondent's home	2. female	2. respondent and husband/partner	0. no	1. big problem	1	3. middle	0. no education	2. rural	0. Not weighed	6	0. single birth	1. married
ET7	4. ET7	2016	158	2202631	0. Not weighed	3. 25-29	2. otherwise	1. Single birth	1. Married		11. respondent's home	2. female	2. respondent and husband/partner	0. no	2. not a big problem	4	3. middle	0. no education	2. rural	0. Not weighed		0. single birth	1. married
ET7	4. ET7	2016	160	672884	1. Weighed	5. 35-39	1. Health facility	1. Single birth	1. Married	1. Yes	22. provincial hospital	1. male	1. respondent alone	1. yes	2. not a big problem	5	3. middle	0. no education	2. rural	2. from mother's recall	4	0. single birth	1. married
ET7	4. ET7	2016	280	2357173	0. Not weighed	5. 35-39	2. otherwise	1. Single birth	2. Otherwise		11. respondent's home	1. male		1. yes	1. big problem	5	4. richer	0. no education	2. rural	0. Not weighed		0. single birth	3. widowed
ET7	4. ET7	2016	374	141171	0. Not weighed	4. 30-34	2. otherwise	1. Single birth	1. Married	2. No	11. respondent's home	1. male	4. husband/partner alone	0. no	1. big problem	6	2. poorer	0. no education	2. rural	0. Not weighed	0. no antenatal visits	0. single birth	1. married
ET7	4. ET7	2016	426	45502	0. Not weighed	4. 30-34	2. otherwise	1. Single birth	1. Married		12. other home	1. male	2. respondent and husband/partner	0. no	1. big problem	4	1. poorest	2. secondary	1. urban	0. Not weighed		0. single birth	1. married
ET7	4. ET7	2016	568	423125	0. Not weighed	1. 15-19	2. otherwise	1. Single birth	1. Married	1. Yes	11. respondent's home	1. male	2. respondent and husband/partner	0. no	1. big problem	1	1. poorest	0. no education	2. rural	0. Not weighed	2	0. single birth	1. married
ET7	4. ET7	2016	551	662472	0. Not weighed	6. 40-44	2. otherwise	1. Single birth	1. Married	1. Yes	11. respondent's home	2. female	4. husband/partner alone	0. no	1. big problem	9	1. poorest	0. no education	2. rural	0. Not weighed	2	0. single birth	1. married
ET7	4. ET7	2016	124	98954	0. Not weighed	1. 15-19	1. Health facility	1. Single birth	1. Married	1. Yes	23. municipal hospital	2. female	4. husband/partner alone	0. no	1. big problem	1	1. poorest	1. primary	2. rural	0. Not weighed	3	0. single birth	1. married
ET7	4. ET7	2016	299	55383	0. Not weighed	4. 30-34	2. otherwise	1. Single birth	1. Married	2. No	11. respondent's home	1. male	2. respondent and husband/partner	0. no	1. big problem	5	4. richer	0. no education	2. rural	0. Not weighed	0. no antenatal visits	0. single birth	1. married
ET7	4. ET7	2016	54	1615517	0. Not weighed	4. 30-34	2. otherwise	1. Single birth	1. Married		11. respondent's home	2. female	2. respondent and husband/partner	1. yes	1. big problem	6	3. middle	0. no education	2. rural	0. Not weighed		0. single birth	1. married
ET7	4. ET7	2016	476	3456862	0. Not weighed	1. 15-19	2. otherwise	1. Single birth	2. Otherwise	1. Yes	11. respondent's home	2. female		0. no	2. not a big problem	3	1. poorest	0. no education	2. rural	0. Not weighed	4	0. single birth	4. divorced
ET7	4. ET7	2016	102	58475	0. Not weighed	3. 25-29	2. otherwise	1. Single birth	1. Married	2. No	11. respondent's home	2. female	4. husband/partner alone	0. no	1. big problem	4	1. poorest	0. no education	2. rural	0. Not weighed	0. no antenatal visits	0. single birth	1. married
ET7	4. ET7	2016	374	141171	0. Not weighed	4. 30-34	2. otherwise	1. Single birth	1. Married	1. Yes	11. respondent's home	1. male	2. respondent and husband/partner	0. no	2. not a big problem	4	2. poorer	0. no education	2. rural	0. Not weighed	3	0. single birth	1. married
ET7	4. ET7	2016	474	2010528	1. Weighed	3. 25-29	1. Health facility	1. Single birth	1. Married	1. Yes	23. municipal hospital	2. female	2. respondent and husband/partner	0. no	1. big problem	2	4. richer	0. no education	2. rural	2. from mother's recall	3	0. single birth	1. married
ET7	4. ET7	2016	496	1949977	0. Not weighed	3. 25-29	2. otherwise	1. Single birth	1. Married	1. Yes	11. respondent's home	1. male	2. respondent and husband/partner	0. no	2. not a big problem	4	2. poorer	0. no education	2. rural	0. Not weighed	2	0. single birth	1. married
ET7	4. ET7	2016	374	141171	0. Not weighed	1. 15-19	1. Health facility	1. Single birth	1. Married	1. Yes	22. provincial hospital	2. female	2. respondent and husband/partner	0. no	2. not a big problem	2	2. poorer	2. secondary	2. rural	0. Not weighed	4	0. single birth	1. married
ET7	4. ET7	2016	320	154743	1. Weighed	2. 20-24	1. Health facility	1. Single birth	1. Married		22. provincial hospital	1. male	2. respondent and husband/partner	0. no	1. big problem	3	3. middle	2. secondary	2. rural	2. from mother's recall		0. single birth	1. married
ET7	4. ET7	2016	80	1813932	0. Not weighed	5. 35-39	2. otherwise	1. Single birth	1. Married	2. No	11. respondent's home	2. female	1. respondent alone	0. no	2. not a big problem	5	2. poorer	0. no education	2. rural	0. Not weighed	0. no antenatal visits	0. single birth	1. married
ET7	4. ET7	2016	369	411802	1. Weighed	4. 30-34	1. Health facility	1. Single birth	1. Married		22. provincial hospital	1. male	4. husband/partner alone	0. no	2. not a big problem	6	5. richest	0. no education	1. urban	2. from mother's recall		0. single birth	1. married
ET7	4. ET7	2016	307	27960	0. Not weighed	4. 30-34	2. otherwise	1. Single birth	1. Married	2. No	11. respondent's home	1. male	2. respondent and husband/partner	0. no	1. big problem	5	1. poorest	0. no education	2. rural	0. Not weighed	0. no antenatal visits	0. single birth	1. married
ET7	4. ET7	2016	448	42998	0. Not weighed	4. 30-34	2. otherwise	1. Single birth	2. Otherwise	1. Yes	11. respondent's home	1. male		0. no	1. big problem	4	1. poorest	1. primary	2. rural	0. Not weighed	3	0. single birth	4. divorced
ET7	4. ET7	2016	617	1875213	0. Not weighed	3. 25-29	2. otherwise	1. Single birth	1. Married	1. Yes	11. respondent's home	1. male	2. respondent and husband/partner	0. no	2. not a big problem	2	4. richer	1. primary	2. rural	0. Not weighed	4	0. single birth	1. married
ET7	4. ET7	2016	487	564132	1. Weighed	3. 25-29	1. Health facility	1. Single birth	1. Married		21. central hospital	1. male	2. respondent and husband/partner	0. no	2. not a big problem	2	5. richest	2. secondary	1. urban	2. from mother's recall		0. single birth	1. married
ET7	4. ET7	2016	218	2169789	0. Not weighed	2. 20-24	2. otherwise	1. Single birth	1. Married		11. respondent's home	1. male	4. husband/partner alone	0. no	2. not a big problem	3	1. poorest	0. no education	2. rural	0. Not weighed		0. single birth	1. married
ET7	4. ET7	2016	301	247547	0. Not weighed	6. 40-44	2. otherwise	1. Single birth	1. Married		11. respondent's home	2. female	1. respondent alone	0. no	1. big problem	9	1. poorest	0. no education	2. rural	0. Not weighed		0. single birth	1. married
ET7	4. ET7	2016	335	127425	1. Weighed	4. 30-34	1. Health facility	1. Single birth	1. Married	1. Yes	22. provincial hospital	2. female	2. respondent and husband/partner	0. no	2. not a big problem	3	3. middle	0. no education	2. rural	2. from mother's recall	3	0. single birth	1. married
ET7	4. ET7	2016	343	42551	0. Not weighed	4. 30-34	2. otherwise	1. Single birth	1. Married		11. respondent's home	1. male	2. respondent and husband/partner	0. no	1. big problem	7	1. poorest	2. secondary	2. rural	0. Not weighed		0. single birth	1. married
ET7	4. ET7	2016	375	2004547	0. Not weighed	5. 35-39	2. otherwise	1. Single birth	2. Otherwise	2. No	11. respondent's home	2. female		1. yes	2. not a big problem	4	2. poorer	0. no education	2. rural	0. Not weighed	0. no antenatal visits	0. single birth	3. widowed
ET7	4. ET7	2016	217	1750238	0. Not weighed	4. 30-34	2. otherwise	1. Single birth	1. Married	2. No	11. respondent's home	1. male	2. respondent and husband/partner	0. no	2. not a big problem	5	1. poorest	0. no education	2. rural	0. Not weighed	0. no antenatal visits	0. single birth	1. married
ET7	4. ET7	2016	354	1718462	0. Not weighed	2. 20-24	1. Health facility	1. Single birth	1. Married	1. Yes	22. provincial hospital	1. male	2. respondent and husband/partner	0. no	2. not a big problem	1	1. poorest	1. primary	2. rural	0. Not weighed	5	0. single birth	1. married
ET7	4. ET7	2016	438	3347232	1. Weighed	4. 30-34	2. otherwise	1. Single birth	1. Married	1. Yes	11. respondent's home	1. male	2. respondent and husband/partner	0. no	1. big problem	7	3. middle	1. primary	2. rural	2. from mother's recall	4	0. single birth	1. married
ET7	4. ET7	2016	479	699310	0. Not weighed	4. 30-34	2. otherwise	1. Single birth	1. Married	1. Yes	11. respondent's home	1. male	2. respondent and husband/partner	0. no	1. big problem	7	4. richer	0. no education	2. rural	0. Not weighed	5	0. single birth	1. married
ET7	4. ET7	2016	496	1949977	0. Not weighed	4. 30-34	2. otherwise	1. Single birth	1. Married	1. Yes	11. respondent's home	1. male	2. respondent and husband/partner	1. yes	1. big problem	1	4. richer	0. no education	2. rural	0. Not weighed	3	0. single birth	1. married
ET7	4. ET7	2016	391	1466753	0. Not weighed	3. 25-29	1. Health facility	1. Single birth	1. Married	1. Yes	32. medical center	2. female	2. respondent and husband/partner	0. no	2. not a big problem	3	5. richest	1. primary	1. urban	0. Not weighed	3	0. single birth	1. married
ET7	4. ET7	2016	267	2215002	0. Not weighed	3. 25-29	2. otherwise	1. Single birth	1. Married	2. No	11. respondent's home	1. male	2. respondent and husband/partner	0. no	2. not a big problem	3	2. poorer	0. no education	2. rural	0. Not weighed	0. no antenatal visits	0. single birth	1. married
ET7	4. ET7	2016	411	5781192	1. Weighed	3. 25-29	1. Health facility	1. Single birth	1. Married	1. Yes	21. central hospital	2. female	2. respondent and husband/partner	0. no	1. big problem	1	5. richest	3. higher	1. urban	2. from mother's recall	5	0. single birth	1. married
ET7	4. ET7	2016	130	126382	0. Not weighed	3. 25-29	2. otherwise	1. Single birth	1. Married	2. No	11. respondent's home	1. male	4. husband/partner alone	0. no	1. big problem	4	1. poorest	0. no education	2. rural	0. Not weighed	0. no antenatal visits	0. single birth	1. married
ET7	4. ET7	2016	274	520776	1. Weighed	4. 30-34	1. Health facility	1. Single birth	2. Otherwise	1. Yes	31. private hospital/clinic	2. female		0. no	2. not a big problem	1	5. richest	3. higher	1. urban	2. from mother's recall	7	0. single birth	4. divorced
ET7	4. ET7	2016	223	1493046	0. Not weighed	4. 30-34	2. otherwise	1. Single birth	1. Married	1. Yes	11. respondent's home	2. female	2. respondent and husband/partner	0. no	2. not a big problem	5	3. middle	1. primary	2. rural	0. Not weighed	3	0. single birth	1. married
ET7	4. ET7	2016	196	541157	1. Weighed	4. 30-34	1. Health facility	1. Single birth	1. Married	1. Yes	21. central hospital	2. female	1. respondent alone	0. no	1. big problem	6	3. middle	0. no education	2. rural	2. from mother's recall	3	0. single birth	1. married
ET7	4. ET7	2016	437	1828336	1. Weighed	3. 25-29	1. Health facility	1. Single birth	1. Married	2. No	21. central hospital	1. male	2. respondent and husband/partner	0. no	2. not a big problem	6	1. poorest	1. primary	1. urban	2. from mother's recall	0. no antenatal visits	0. single birth	1. married
ET7	4. ET7	2016	585	46816	0. Not weighed	3. 25-29	2. otherwise	1. Single birth	1. Married		11. respondent's home	1. male	2. respondent and husband/partner	0. no	1. big problem	3	1. poorest	0. no education	2. rural	0. Not weighed		0. single birth	1. married
ET7	4. ET7	2016	322	3120269	1. Weighed	3. 25-29	1. Health facility	1. Single birth	1. Married	1. Yes	21. central hospital	1. male	4. husband/partner alone	0. no	2. not a big problem	1	5. richest	3. higher	1. urban	2. from mother's recall	4	0. single birth	1. married
ET7	4. ET7	2016	375	2004547	1. Weighed	4. 30-34	1. Health facility	2. mutiple	1. Married		21. central hospital	2. female	2. respondent and husband/partner	0. no	2. not a big problem	3	3. middle	0. no education	2. rural	2. from mother's recall		1. 1st of multiple	1. married
ET7	4. ET7	2016	225	449799	1. Weighed	5. 35-39	1. Health facility	1. Single birth	1. Married	1. Yes	41	1. male	2. respondent and husband/partner	0. no	2. not a big problem	1	5. richest	2. secondary	1. urban	2. from mother's recall	5	0. single birth	1. married
ET7	4. ET7	2016	494	3009365	0. Not weighed	2. 20-24	2. otherwise	1. Single birth	1. Married	2. No	11. respondent's home	1. male	2. respondent and husband/partner	0. no	1. big problem	2	4. richer	1. primary	2. rural	0. Not weighed	0. no antenatal visits	0. single birth	1. married
ET7	4. ET7	2016	315	29437	0. Not weighed	4. 30-34	2. otherwise	1. Single birth	1. Married		11. respondent's home	2. female	2. respondent and husband/partner	0. no	1. big problem	6	1. poorest	1. primary	2. rural	0. Not weighed		0. single birth	1. married
ET7	4. ET7	2016	539	487009	1. Weighed	2. 20-24	1. Health facility	1. Single birth	1. Married	1. Yes	22. provincial hospital	1. male	1. respondent alone	0. no	2. not a big problem	1	5. richest	2. secondary	1. urban	2. from mother's recall	4	0. single birth	1. married
ET7	4. ET7	2016	176	2090144	0. Not weighed	2. 20-24	1. Health facility	1. Single birth	1. Married	1. Yes	22. provincial hospital	1. male	2. respondent and husband/partner	0. no	1. big problem	2	3. middle	0. no education	2. rural	0. Not weighed	3	0. single birth	1. married
ET7	4. ET7	2016	520	337383	0. Not weighed	2. 20-24	2. otherwise	1. Single birth	1. Married		11. respondent's home	1. male	2. respondent and husband/partner	0. no	2. not a big problem	4	5. richest	0. no education	1. urban	0. Not weighed		0. single birth	1. married
ET7	4. ET7	2016	589	1931267	1. Weighed	5. 35-39	1. Health facility	1. Single birth	1. Married	1. Yes	21. central hospital	1. male	2. respondent and husband/partner	0. no	1. big problem	11	2. poorer	0. no education	2. rural	2. from mother's recall	2	0. single birth	1. married
ET7	4. ET7	2016	13	54345	1. Weighed	5. 35-39	1. Health facility	1. Single birth	1. Married	1. Yes	41	1. male	2. respondent and husband/partner	0. no	2. not a big problem	7	2. poorer	1. primary	2. rural	2. from mother's recall	4	0. single birth	1. married
ET7	4. ET7	2016	322	3120269	1. Weighed	3. 25-29	1. Health facility	1. Single birth	1. Married	1. Yes	21. central hospital	2. female	2. respondent and husband/partner	0. no	2. not a big problem	2	5. richest	1. primary	1. urban	2. from mother's recall	3	0. single birth	1. married
ET7	4. ET7	2016	436	45129	0. Not weighed	4. 30-34	2. otherwise	1. Single birth	1. Married	2. No	11. respondent's home	1. male	4. husband/partner alone	0. no	1. big problem	4	3. middle	0. no education	2. rural	0. Not weighed	0. no antenatal visits	0. single birth	1. married
ET7	4. ET7	2016	312	2106929	0. Not weighed	4. 30-34	2. otherwise	1. Single birth	1. Married		11. respondent's home	2. female	2. respondent and husband/partner	0. no	2. not a big problem	4	3. middle	0. no education	2. rural	0. Not weighed		0. single birth	1. married
ET7	4. ET7	2016	601	4987751	0. Not weighed	2. 20-24	2. otherwise	1. Single birth	1. Married	1. Yes	11. respondent's home	2. female	2. respondent and husband/partner	0. no	2. not a big problem	1	1. poorest	1. primary	2. rural	0. Not weighed	2	0. single birth	1. married
ET7	4. ET7	2016	439	530342	1. Weighed	3. 25-29	1. Health facility	1. Single birth	1. Married	1. Yes	21. central hospital	2. female	4. husband/partner alone	0. no	2. not a big problem	2	5. richest	0. no education	1. urban	2. from mother's recall	6	0. single birth	1. married
ET7	4. ET7	2016	525	41967	0. Not weighed	4. 30-34	2. otherwise	1. Single birth	1. Married	1. Yes	11. respondent's home	1. male	2. respondent and husband/partner	0. no	2. not a big problem	2	5. richest	0. no education	2. rural	0. Not weighed	6	0. single birth	1. married
ET7	4. ET7	2016	630	324169	0. Not weighed	2. 20-24	2. otherwise	1. Single birth	1. Married	2. No	11. respondent's home	2. female	4. husband/partner alone	0. no	2. not a big problem	1	1. poorest	0. no education	2. rural	0. Not weighed	0. no antenatal visits	0. single birth	1. married
ET7	4. ET7	2016	638	1447023	0. Not weighed	2. 20-24	2. otherwise	1. Single birth	1. Married	1. Yes	11. respondent's home	2. female	2. respondent and husband/partner	0. no	1. big problem	2	1. poorest	2. secondary	2. rural	0. Not weighed	2	0. single birth	1. married
ET7	4. ET7	2016	175	2501472	0. Not weighed	5. 35-39	2. otherwise	1. Single birth	1. Married	1. Yes	11. respondent's home	1. male	2. respondent and husband/partner	0. no	1. big problem	4	4. richer	0. no education	2. rural	0. Not weighed	3	0. single birth	1. married
ET7	4. ET7	2016	376	1168831	0. Not weighed	3. 25-29	2. otherwise	1. Single birth	2. Otherwise	2. No	11. respondent's home	1. male		0. no	1. big problem	5	4. richer	0. no education	2. rural	0. Not weighed	0. no antenatal visits	0. single birth	5. no longer living together/separated
ET7	4. ET7	2016	450	1846572	0. Not weighed	3. 25-29	2. otherwise	1. Single birth	1. Married		11. respondent's home	1. male	2. respondent and husband/partner	0. no	2. not a big problem	3	2. poorer	0. no education	2. rural	0. Not weighed		0. single birth	1. married
ET7	4. ET7	2016	161	149906	1. Weighed	1. 15-19	1. Health facility	1. Single birth	1. Married	1. Yes	22. provincial hospital	2. female	4. husband/partner alone	0. no	2. not a big problem	1	1. poorest	0. no education	2. rural	2. from mother's recall	4	0. single birth	1. married
ET7	4. ET7	2016	226	530905	0. Not weighed	2. 20-24	2. otherwise	1. Single birth	2. Otherwise		12. other home	1. male		1. yes	2. not a big problem	3	5. richest	0. no education	1. urban	0. Not weighed		0. single birth	5. no longer living together/separated
ET7	4. ET7	2016	556	415363	0. Not weighed	1. 15-19	2. otherwise	1. Single birth	2. Otherwise		11. respondent's home	1. male		0. no	1. big problem	2	1. poorest	1. primary	1. urban	0. Not weighed		0. single birth	4. divorced
ET7	4. ET7	2016	494	3009365	0. Not weighed	3. 25-29	2. otherwise	1. Single birth	1. Married	2. No	11. respondent's home	1. male	2. respondent and husband/partner	0. no	1. big problem	3	2. poorer	0. no education	2. rural	0. Not weighed	0. no antenatal visits	0. single birth	1. married
ET7	4. ET7	2016	109	2052672	0. Not weighed	4. 30-34	2. otherwise	1. Single birth	1. Married	2. No	11. respondent's home	1. male	2. respondent and husband/partner	0. no	1. big problem	4	2. poorer	0. no education	2. rural	0. Not weighed	0. no antenatal visits	0. single birth	1. married
ET7	4. ET7	2016	645	685395	1. Weighed	5. 35-39	1. Health facility	1. Single birth	1. Married	1. Yes	21. central hospital	2. female	2. respondent and husband/partner	0. no	1. big problem	4	5. richest	3. higher	1. urban	2. from mother's recall	3	0. single birth	1. married
ET7	4. ET7	2016	532	591263	1. Weighed	4. 30-34	1. Health facility	1. Single birth	1. Married		31. private hospital/clinic	2. female	2. respondent and husband/partner	0. no	1. big problem	3	5. richest	3. higher	1. urban	2. from mother's recall		0. single birth	1. married
ET7	4. ET7	2016	346	19354	0. Not weighed	4. 30-34	2. otherwise	1. Single birth	1. Married		11. respondent's home	1. male	1. respondent alone	0. no	2. not a big problem	8	1. poorest	0. no education	2. rural	0. Not weighed		0. single birth	1. married
ET7	4. ET7	2016	126	2004016	0. Not weighed	3. 25-29	2. otherwise	1. Single birth	1. Married		11. respondent's home	1. male	2. respondent and husband/partner	0. no	2. not a big problem	6	4. richer	1. primary	2. rural	0. Not weighed		0. single birth	1. married
ET7	4. ET7	2016	399	3582186	0. Not weighed	3. 25-29	1. Health facility	1. Single birth	1. Married	2. No	36. other private sector	2. female	4. husband/partner alone	0. no	2. not a big problem	3	5. richest	1. primary	2. rural	0. Not weighed	0. no antenatal visits	0. single birth	1. married
ET7	4. ET7	2016	228	41163	1. Weighed	5. 35-39	1. Health facility	1. Single birth	1. Married	1. Yes	21. central hospital	1. male	2. respondent and husband/partner	0. no	2. not a big problem	2	5. richest	2. secondary	1. urban	2. from mother's recall	4	0. single birth	1. married
ET7	4. ET7	2016	38	1896780	0. Not weighed	4. 30-34	2. otherwise	1. Single birth	1. Married	1. Yes	11. respondent's home	1. male	4. husband/partner alone	0. no	1. big problem	4	1. poorest	0. no education	2. rural	0. Not weighed	5	0. single birth	1. married
ET7	4. ET7	2016	203	296282	1. Weighed	2. 20-24	2. otherwise	1. Single birth	1. Married	1. Yes	11. respondent's home	2. female	1. respondent alone	0. no	2. not a big problem	1	5. richest	3. higher	1. urban	2. from mother's recall	6	0. single birth	1. married
ET7	4. ET7	2016	237	463266	1. Weighed	3. 25-29	1. Health facility	1. Single birth	1. Married		21. central hospital	2. female	2. respondent and husband/partner	0. no	2. not a big problem	2	5. richest	2. secondary	1. urban	2. from mother's recall		0. single birth	1. married
ET7	4. ET7	2016	249	54613	0. Not weighed	2. 20-24	2. otherwise	1. Single birth	1. Married	1. Yes	11. respondent's home	1. male	2. respondent and husband/partner	0. no	2. not a big problem	2	1. poorest	0. no education	2. rural	0. Not weighed	1	0. single birth	1. married
ET7	4. ET7	2016	181	787829	1. Weighed	4. 30-34	1. Health facility	1. Single birth	1. Married	1. Yes	22. provincial hospital	2. female	2. respondent and husband/partner	1. yes	2. not a big problem	3	5. richest	2. secondary	1. urban	2. from mother's recall	5	0. single birth	1. married
ET7	4. ET7	2016	376	1168831	0. Not weighed	4. 30-34	2. otherwise	1. Single birth	1. Married	2. No	11. respondent's home	1. male	2. respondent and husband/partner	0. no	1. big problem	6	3. middle	0. no education	2. rural	0. Not weighed	0. no antenatal visits	0. single birth	1. married
ET7	4. ET7	2016	26	2944390	0. Not weighed	6. 40-44	2. otherwise	1. Single birth	1. Married	1. Yes	11. respondent's home	2. female	2. respondent and husband/partner	0. no	1. big problem	8	2. poorer	0. no education	2. rural	0. Not weighed	3	0. single birth	1. married
ET7	4. ET7	2016	429	2152481	0. Not weighed	5. 35-39	2. otherwise	1. Single birth	1. Married	1. Yes	11. respondent's home	1. male	2. respondent and husband/partner	0. no	1. big problem	7	3. middle	0. no education	2. rural	0. Not weighed	1	0. single birth	1. married
ET7	4. ET7	2016	610	2422890	0. Not weighed	3. 25-29	2. otherwise	1. Single birth	1. Married	2. No	11. respondent's home	2. female	2. respondent and husband/partner	0. no	1. big problem	8	1. poorest	0. no education	2. rural	0. Not weighed	0. no antenatal visits	0. single birth	1. married
ET7	4. ET7	2016	13	54345	1. Weighed	3. 25-29	1. Health facility	1. Single birth	1. Married		22. provincial hospital	1. male	2. respondent and husband/partner	0. no	2. not a big problem	2	1. poorest	1. primary	2. rural	2. from mother's recall		0. single birth	1. married
ET7	4. ET7	2016	109	2052672	0. Not weighed	4. 30-34	2. otherwise	1. Single birth	1. Married	1. Yes	11. respondent's home	1. male	2. respondent and husband/partner	1. yes	2. not a big problem	3	2. poorer	0. no education	2. rural	0. Not weighed	5	0. single birth	1. married
ET7	4. ET7	2016	188	687503	1. Weighed	2. 20-24	1. Health facility	1. Single birth	1. Married	1. Yes	22. provincial hospital	2. female	2. respondent and husband/partner	0. no	2. not a big problem	2	4. richer	0. no education	2. rural	2. from mother's recall	3	0. single birth	1. married
ET7	4. ET7	2016	434	1317149	0. Not weighed	3. 25-29	2. otherwise	1. Single birth	1. Married	1. Yes	11. respondent's home	2. female	2. respondent and husband/partner	0. no	2. not a big problem	2	4. richer	2. secondary	2. rural	0. Not weighed	4	0. single birth	1. married
ET7	4. ET7	2016	162	1569588	0. Not weighed	4. 30-34	2. otherwise	1. Single birth	1. Married	1. Yes	11. respondent's home	1. male	2. respondent and husband/partner	0. no	2. not a big problem	6	3. middle	0. no education	2. rural	0. Not weighed	4	0. single birth	1. married
ET7	4. ET7	2016	36	97632	0. Not weighed	5. 35-39	2. otherwise	1. Single birth	1. Married		11. respondent's home	1. male	1. respondent alone	0. no	1. big problem	6	1. poorest	0. no education	2. rural	0. Not weighed		0. single birth	1. married
ET7	4. ET7	2016	210	440156	0. Not weighed	3. 25-29	2. otherwise	1. Single birth	1. Married	1. Yes	11. respondent's home	2. female	2. respondent and husband/partner	0. no	1. big problem	6	2. poorer	0. no education	2. rural	0. Not weighed	4	0. single birth	1. married
ET7	4. ET7	2016	233	50075	0. Not weighed	4. 30-34	1. Health facility	2. mutiple	1. Married		32. medical center	2. female	4. husband/partner alone	0. no	1. big problem	7	1. poorest	1. primary	2. rural	0. Not weighed		1. 1st of multiple	1. married
ET7	4. ET7	2016	452	2855975	0. Not weighed	4. 30-34	2. otherwise	1. Single birth	1. Married	2. No	11. respondent's home	2. female	4. husband/partner alone	0. no	2. not a big problem	5	3. middle	0. no education	2. rural	0. Not weighed	0. no antenatal visits	0. single birth	1. married
ET7	4. ET7	2016	301	247547	0. Not weighed	2. 20-24	2. otherwise	1. Single birth	1. Married	2. No	11. respondent's home	1. male	4. husband/partner alone	0. no	2. not a big problem	2	1. poorest	0. no education	2. rural	0. Not weighed	0. no antenatal visits	0. single birth	1. married
ET7	4. ET7	2016	94	703478	1. Weighed	4. 30-34	1. Health facility	1. Single birth	1. Married	1. Yes	21. central hospital	1. male	1. respondent alone	1. yes	2. not a big problem	1	5. richest	2. secondary	1. urban	2. from mother's recall	4	0. single birth	1. married
ET7	4. ET7	2016	181	787829	1. Weighed	3. 25-29	1. Health facility	2. mutiple	1. Married	1. Yes	22. provincial hospital	1. male	1. respondent alone	0. no	2. not a big problem	3	5. richest	2. secondary	1. urban	2. from mother's recall	4	2. 2nd of multiple	1. married
ET7	4. ET7	2016	233	50075	0. Not weighed	5. 35-39	2. otherwise	1. Single birth	1. Married		11. respondent's home	2. female	1. respondent alone	0. no	2. not a big problem	6	1. poorest	0. no education	2. rural	0. Not weighed		0. single birth	1. married
ET7	4. ET7	2016	160	672884	1. Weighed	4. 30-34	1. Health facility	1. Single birth	1. Married		22. provincial hospital	1. male	1. respondent alone	0. no	1. big problem	6	1. poorest	0. no education	2. rural	2. from mother's recall		0. single birth	1. married
ET7	4. ET7	2016	247	559482	1. Weighed	3. 25-29	1. Health facility	1. Single birth	1. Married		22. provincial hospital	2. female	1. respondent alone	0. no	2. not a big problem	2	5. richest	3. higher	1. urban	2. from mother's recall		0. single birth	1. married
ET7	4. ET7	2016	459	47489	0. Not weighed	3. 25-29	2. otherwise	1. Single birth	1. Married	1. Yes	11. respondent's home	1. male	2. respondent and husband/partner	0. no	2. not a big problem	5	5. richest	0. no education	2. rural	0. Not weighed	4	0. single birth	1. married
ET7	4. ET7	2016	596	164504	0. Not weighed	2. 20-24	2. otherwise	1. Single birth	1. Married	1. Yes	11. respondent's home	1. male	2. respondent and husband/partner	0. no	1. big problem	4	1. poorest	0. no education	2. rural	0. Not weighed	3	0. single birth	1. married
ET7	4. ET7	2016	529	5712597	0. Not weighed	2. 20-24	2. otherwise	1. Single birth	1. Married	2. No	11. respondent's home	1. male	4. husband/partner alone	0. no	1. big problem	2	2. poorer	0. no education	2. rural	0. Not weighed	0. no antenatal visits	0. single birth	1. married
ET7	4. ET7	2016	638	1447023	0. Not weighed	3. 25-29	2. otherwise	1. Single birth	1. Married		11. respondent's home	2. female	2. respondent and husband/partner	0. no	1. big problem	5	1. poorest	0. no education	2. rural	0. Not weighed		0. single birth	1. married
ET7	4. ET7	2016	318	127305	1. Weighed	2. 20-24	1. Health facility	1. Single birth	1. Married	1. Yes	22. provincial hospital	1. male	1. respondent alone	0. no	2. not a big problem	3	4. richer	3. higher	2. rural	2. from mother's recall	4	0. single birth	1. married
ET7	4. ET7	2016	553	130536	0. Not weighed	4. 30-34	2. otherwise	1. Single birth	2. Otherwise	1. Yes	11. respondent's home	2. female		0. no	2. not a big problem	4	5. richest	0. no education	1. urban	0. Not weighed	4	0. single birth	4. divorced
ET7	4. ET7	2016	268	839952	0. Not weighed	2. 20-24	1. Health facility	1. Single birth	1. Married	1. Yes	22. provincial hospital	1. male	2. respondent and husband/partner	0. no	2. not a big problem	2	5. richest	1. primary	1. urban	0. Not weighed	4	0. single birth	1. married
ET7	4. ET7	2016	480	547845	0. Not weighed	3. 25-29	2. otherwise	1. Single birth	1. Married	2. No	11. respondent's home	1. male	4. husband/partner alone	0. no	1. big problem	1	1. poorest	0. no education	2. rural	0. Not weighed	0. no antenatal visits	0. single birth	1. married
ET7	4. ET7	2016	142	2253767	0. Not weighed	4. 30-34	2. otherwise	1. Single birth	1. Married		11. respondent's home	2. female	4. husband/partner alone	0. no	1. big problem	7	4. richer	0. no education	2. rural	0. Not weighed		0. single birth	1. married
ET7	4. ET7	2016	175	2501472	0. Not weighed	4. 30-34	1. Health facility	1. Single birth	1. Married	2. No	22. provincial hospital	2. female	2. respondent and husband/partner	0. no	2. not a big problem	5	3. middle	0. no education	2. rural	0. Not weighed	0. no antenatal visits	0. single birth	1. married
ET7	4. ET7	2016	93	3024497	1. Weighed	3. 25-29	1. Health facility	1. Single birth	1. Married	1. Yes	22. provincial hospital	1. male	2. respondent and husband/partner	0. no	1. big problem	3	3. middle	1. primary	2. rural	2. from mother's recall	3	0. single birth	1. married
ET7	4. ET7	2016	345	1547702	0. Not weighed	7. 45-49	2. otherwise	1. Single birth	1. Married	1. Yes	96. other	1. male	2. respondent and husband/partner	0. no	2. not a big problem	6	4. richer	1. primary	2. rural	0. Not weighed	3	0. single birth	1. married
ET7	4. ET7	2016	177	2908272	0. Not weighed	6. 40-44	2. otherwise	1. Single birth	1. Married		11. respondent's home	2. female	4. husband/partner alone	0. no	1. big problem	8	3. middle	0. no education	2. rural	0. Not weighed		0. single birth	1. married
ET7	4. ET7	2016	92	282490	0. Not weighed	3. 25-29	2. otherwise	1. Single birth	1. Married		11. respondent's home	2. female	1. respondent alone	0. no	2. not a big problem	5	2. poorer	1. primary	2. rural	0. Not weighed		0. single birth	1. married
ET7	4. ET7	2016	383	41807	1. Weighed	2. 20-24	1. Health facility	1. Single birth	2. Otherwise	1. Yes	22. provincial hospital	1. male		0. no	2. not a big problem	1	5. richest	2. secondary	2. rural	2. from mother's recall	3	0. single birth	5. no longer living together/separated
ET7	4. ET7	2016	424	525029	0. Not weighed	3. 25-29	2. otherwise	1. Single birth	1. Married		11. respondent's home	1. male	2. respondent and husband/partner	1. yes	1. big problem	3	1. poorest	1. primary	2. rural	0. Not weighed		0. single birth	1. married
ET7	4. ET7	2016	641	470045	0. Not weighed	3. 25-29	2. otherwise	1. Single birth	1. Married		11. respondent's home	2. female	2. respondent and husband/partner	0. no	1. big problem	3	4. richer	1. primary	2. rural	0. Not weighed		0. single birth	1. married
ET7	4. ET7	2016	521	389571	1. Weighed	1. 15-19	2. otherwise	1. Single birth	1. Married	1. Yes	11. respondent's home	1. male	4. husband/partner alone	0. no	1. big problem	2	1. poorest	0. no education	2. rural	2. from mother's recall	3	0. single birth	1. married
ET7	4. ET7	2016	578	2443619	0. Not weighed	3. 25-29	2. otherwise	1. Single birth	1. Married		11. respondent's home	2. female	2. respondent and husband/partner	0. no	1. big problem	2	5. richest	1. primary	2. rural	0. Not weighed		0. single birth	1. married
ET7	4. ET7	2016	12	2069881	0. Not weighed	6. 40-44	2. otherwise	1. Single birth	1. Married		11. respondent's home	1. male	2. respondent and husband/partner	0. no	2. not a big problem	8	4. richer	0. no education	2. rural	0. Not weighed		0. single birth	1. married
ET7	4. ET7	2016	445	1809233	0. Not weighed	4. 30-34	1. Health facility	1. Single birth	1. Married	1. Yes	22. provincial hospital	2. female	4. husband/partner alone	0. no	1. big problem	2	1. poorest	0. no education	2. rural	0. Not weighed	10	0. single birth	1. married
ET7	4. ET7	2016	202	59896	1. Weighed	3. 25-29	1. Health facility	1. Single birth	1. Married		31. private hospital/clinic	1. male	2. respondent and husband/partner	0. no	1. big problem	2	5. richest	2. secondary	1. urban	2. from mother's recall		0. single birth	1. married
ET7	4. ET7	2016	336	76858	1. Weighed	5. 35-39	1. Health facility	1. Single birth	1. Married	1. Yes	21. central hospital	1. male	2. respondent and husband/partner	0. no	2. not a big problem	7	1. poorest	0. no education	2. rural	2. from mother's recall	2	0. single birth	1. married
ET7	4. ET7	2016	377	194199	0. Not weighed	1. 15-19	2. otherwise	1. Single birth	1. Married	1. Yes	11. respondent's home	1. male	4. husband/partner alone	0. no	2. not a big problem	1	5. richest	1. primary	1. urban	0. Not weighed	3	0. single birth	1. married
ET7	4. ET7	2016	377	194199	1. Weighed	4. 30-34	1. Health facility	1. Single birth	1. Married	1. Yes	21. central hospital	1. male	1. respondent alone	0. no	2. not a big problem	7	2. poorer	0. no education	1. urban	2. from mother's recall	5	0. single birth	1. married
ET7	4. ET7	2016	160	672884	1. Weighed	4. 30-34	1. Health facility	1. Single birth	1. Married	1. Yes	22. provincial hospital	2. female	1. respondent alone	0. no	1. big problem	6	1. poorest	0. no education	2. rural	2. from mother's recall	4	0. single birth	1. married
ET7	4. ET7	2016	41	1737402	0. Not weighed	3. 25-29	2. otherwise	1. Single birth	1. Married	1. Yes	11. respondent's home	2. female	2. respondent and husband/partner	0. no	1. big problem	4	2. poorer	1. primary	2. rural	0. Not weighed	3	0. single birth	1. married
ET7	4. ET7	2016	426	45502	1. Weighed	3. 25-29	1. Health facility	1. Single birth	1. Married		22. provincial hospital	2. female	2. respondent and husband/partner	0. no	1. big problem	2	5. richest	3. higher	1. urban	2. from mother's recall		0. single birth	1. married
ET7	4. ET7	2016	479	699310	0. Not weighed	6. 40-44	2. otherwise	1. Single birth	2. Otherwise	1. Yes	11. respondent's home	2. female		0. no	1. big problem	5	1. poorest	0. no education	2. rural	0. Not weighed	3	0. single birth	4. divorced
ET7	4. ET7	2016	609	3379832	0. Not weighed	3. 25-29	2. otherwise	1. Single birth	1. Married		11. respondent's home	1. male	2. respondent and husband/partner	1. yes	1. big problem	5	3. middle	1. primary	2. rural	0. Not weighed		0. single birth	1. married
ET7	4. ET7	2016	331	1945695	0. Not weighed	5. 35-39	2. otherwise	1. Single birth	1. Married	1. Yes	96. other	2. female	4. husband/partner alone	0. no	2. not a big problem	8	4. richer	1. primary	2. rural	0. Not weighed	5	0. single birth	1. married
ET7	4. ET7	2016	433	137479	0. Not weighed	4. 30-34	2. otherwise	1. Single birth	1. Married		11. respondent's home	2. female	4. husband/partner alone	0. no	1. big problem	9	1. poorest	0. no education	2. rural	0. Not weighed		0. single birth	1. married
ET7	4. ET7	2016	561	220223	0. Not weighed	3. 25-29	2. otherwise	1. Single birth	1. Married		11. respondent's home	1. male	4. husband/partner alone	0. no	1. big problem	3	1. poorest	0. no education	2. rural	0. Not weighed		0. single birth	1. married
ET7	4. ET7	2016	518	2313244	0. Not weighed	5. 35-39	2. otherwise	1. Single birth	1. Married		11. respondent's home	2. female	2. respondent and husband/partner	0. no	2. not a big problem	7	2. poorer	0. no education	2. rural	0. Not weighed		0. single birth	1. married
ET7	4. ET7	2016	472	2017023	0. Not weighed	3. 25-29	2. otherwise	1. Single birth	1. Married	2. No	11. respondent's home	2. female	2. respondent and husband/partner	0. no	1. big problem	6	1. poorest	0. no education	2. rural	0. Not weighed	0. no antenatal visits	0. single birth	1. married
ET7	4. ET7	2016	551	662472	0. Not weighed	4. 30-34	2. otherwise	1. Single birth	1. Married	2. No	12. other home	1. male	4. husband/partner alone	0. no	1. big problem	6	1. poorest	0. no education	2. rural	0. Not weighed	0. no antenatal visits	0. single birth	1. married
ET7	4. ET7	2016	561	220223	0. Not weighed	2. 20-24	2. otherwise	1. Single birth	1. Married		11. respondent's home	2. female	1. respondent alone	0. no	1. big problem	2	2. poorer	0. no education	2. rural	0. Not weighed		0. single birth	1. married
ET7	4. ET7	2016	127	212444	0. Not weighed	4. 30-34	2. otherwise	1. Single birth	1. Married		11. respondent's home	2. female	2. respondent and husband/partner	0. no	1. big problem	9	1. poorest	0. no education	2. rural	0. Not weighed		0. single birth	1. married
ET7	4. ET7	2016	364	73432	1. Weighed	4. 30-34	1. Health facility	1. Single birth	1. Married	1. Yes	22. provincial hospital	1. male	2. respondent and husband/partner	0. no	1. big problem	2	5. richest	3. higher	1. urban	2. from mother's recall	5	0. single birth	1. married
ET7	4. ET7	2016	506	3603921	0. Not weighed	4. 30-34	2. otherwise	1. Single birth	1. Married	2. No	11. respondent's home	2. female	2. respondent and husband/partner	0. no	1. big problem	5	3. middle	0. no education	2. rural	0. Not weighed	0. no antenatal visits	0. single birth	1. married
ET7	4. ET7	2016	13	54345	0. Not weighed	3. 25-29	1. Health facility	1. Single birth	1. Married	1. Yes	23. municipal hospital	1. male	2. respondent and husband/partner	0. no	1. big problem	4	2. poorer	1. primary	2. rural	0. Not weighed	4	0. single birth	1. married
ET7	4. ET7	2016	445	1809233	1. Weighed	4. 30-34	1. Health facility	1. Single birth	1. Married		22. provincial hospital	1. male	4. husband/partner alone	0. no	1. big problem	5	1. poorest	0. no education	2. rural	2. from mother's recall		0. single birth	1. married
ET7	4. ET7	2016	541	153906	0. Not weighed	2. 20-24	1. Health facility	1. Single birth	1. Married	1. Yes	22. provincial hospital	1. male	2. respondent and husband/partner	0. no	2. not a big problem	1	4. richer	1. primary	2. rural	0. Not weighed	4	0. single birth	1. married
ET7	4. ET7	2016	377	194199	0. Not weighed	4. 30-34	2. otherwise	1. Single birth	1. Married		11. respondent's home	2. female	1. respondent alone	0. no	2. not a big problem	7	5. richest	0. no education	1. urban	0. Not weighed		0. single birth	1. married
ET7	4. ET7	2016	586	1402458	0. Not weighed	2. 20-24	2. otherwise	1. Single birth	1. Married		11. respondent's home	2. female	2. respondent and husband/partner	0. no	1. big problem	3	4. richer	0. no education	2. rural	0. Not weighed		0. single birth	1. married
ET7	4. ET7	2016	109	2052672	0. Not weighed	5. 35-39	2. otherwise	1. Single birth	1. Married	1. Yes	96. other	2. female	2. respondent and husband/partner	1. yes	2. not a big problem	5	4. richer	0. no education	2. rural	0. Not weighed	3	0. single birth	1. married
ET7	4. ET7	2016	361	2974406	0. Not weighed	3. 25-29	2. otherwise	1. Single birth	1. Married		11. respondent's home	1. male	2. respondent and husband/partner	0. no	1. big problem	4	1. poorest	0. no education	1. urban	0. Not weighed		0. single birth	1. married
ET7	4. ET7	2016	377	194199	0. Not weighed	3. 25-29	2. otherwise	1. Single birth	1. Married		11. respondent's home	1. male	2. respondent and husband/partner	0. no	2. not a big problem	5	2. poorer	1. primary	1. urban	0. Not weighed		0. single birth	1. married
ET7	4. ET7	2016	249	54613	0. Not weighed	4. 30-34	2. otherwise	1. Single birth	1. Married	2. No	11. respondent's home	1. male	2. respondent and husband/partner	0. no	2. not a big problem	5	1. poorest	0. no education	2. rural	0. Not weighed	0. no antenatal visits	0. single birth	1. married
ET7	4. ET7	2016	335	127425	1. Weighed	3. 25-29	1. Health facility	1. Single birth	1. Married	1. Yes	22. provincial hospital	2. female	4. husband/partner alone	0. no	2. not a big problem	5	2. poorer	1. primary	2. rural	2. from mother's recall	3	0. single birth	1. married
ET7	4. ET7	2016	345	1547702	1. Weighed	4. 30-34	1. Health facility	1. Single birth	1. Married	1. Yes	22. provincial hospital	1. male	2. respondent and husband/partner	0. no	2. not a big problem	4	5. richest	1. primary	2. rural	2. from mother's recall	10	0. single birth	1. married
ET7	4. ET7	2016	98	547941	0. Not weighed	2. 20-24	1. Health facility	1. Single birth	1. Married	1. Yes	22. provincial hospital	1. male	2. respondent and husband/partner	0. no	1. big problem	3	2. poorer	1. primary	2. rural	0. Not weighed	5	0. single birth	1. married
ET7	4. ET7	2016	85	911342	1. Weighed	3. 25-29	1. Health facility	1. Single birth	1. Married	1. Yes	21. central hospital	1. male	2. respondent and husband/partner	0. no	2. not a big problem	3	2. poorer	0. no education	2. rural	2. from mother's recall	3	0. single birth	1. married
ET7	4. ET7	2016	262	1775248	1. Weighed	2. 20-24	1. Health facility	1. Single birth	1. Married	1. Yes	22. provincial hospital	2. female	2. respondent and husband/partner	0. no	2. not a big problem	2	2. poorer	1. primary	2. rural	1. Weighed	2	0. single birth	1. married
ET7	4. ET7	2016	551	662472	0. Not weighed	4. 30-34	2. otherwise	1. Single birth	1. Married		11. respondent's home	1. male	4. husband/partner alone	0. no	1. big problem	6	1. poorest	0. no education	2. rural	0. Not weighed		0. single birth	1. married
ET7	4. ET7	2016	560	479933	1. Weighed	4. 30-34	1. Health facility	2. mutiple	1. Married		21. central hospital	2. female	2. respondent and husband/partner	0. no	2. not a big problem	3	5. richest	2. secondary	1. urban	2. from mother's recall		1. 1st of multiple	1. married
ET7	4. ET7	2016	599	31765	0. Not weighed	2. 20-24	2. otherwise	1. Single birth	1. Married	2. No	11. respondent's home	1. male	2. respondent and husband/partner	0. no	2. not a big problem	2	1. poorest	0. no education	2. rural	0. Not weighed	0. no antenatal visits	0. single birth	1. married
ET7	4. ET7	2016	526	71243	0. Not weighed	3. 25-29	2. otherwise	1. Single birth	1. Married	1. Yes	11. respondent's home	2. female	1. respondent alone	0. no	2. not a big problem	3	3. middle	0. no education	2. rural	0. Not weighed	1	0. single birth	1. married
ET7	4. ET7	2016	628	1676267	0. Not weighed	5. 35-39	2. otherwise	1. Single birth	1. Married	2. No	11. respondent's home	2. female	2. respondent and husband/partner	0. no	1. big problem	9	1. poorest	0. no education	2. rural	0. Not weighed	0. no antenatal visits	0. single birth	1. married
ET7	4. ET7	2016	450	1846572	0. Not weighed	3. 25-29	2. otherwise	1. Single birth	1. Married	1. Yes	11. respondent's home	2. female	2. respondent and husband/partner	0. no	1. big problem	6	2. poorer	0. no education	2. rural	0. Not weighed	3	0. single birth	1. married
ET7	4. ET7	2016	82	194855	0. Not weighed	5. 35-39	1. Health facility	1. Single birth	1. Married	1. Yes	21. central hospital	2. female	4. husband/partner alone	0. no	2. not a big problem	7	1. poorest	0. no education	2. rural	0. Not weighed	4	0. single birth	1. married
ET7	4. ET7	2016	363	146723	1. Weighed	5. 35-39	1. Health facility	1. Single birth	1. Married		22. provincial hospital	2. female	4. husband/partner alone	0. no	1. big problem	6	1. poorest	0. no education	1. urban	2. from mother's recall		0. single birth	1. married
ET7	4. ET7	2016	207	2178970	0. Not weighed	3. 25-29	2. otherwise	1. Single birth	1. Married	1. Yes	11. respondent's home	2. female	2. respondent and husband/partner	0. no	2. not a big problem	1	1. poorest	1. primary	2. rural	0. Not weighed	4	0. single birth	1. married
ET7	4. ET7	2016	115	44040	1. Weighed	3. 25-29	1. Health facility	1. Single birth	1. Married	1. Yes	31. private hospital/clinic	1. male	2. respondent and husband/partner	0. no	2. not a big problem	3	5. richest	3. higher	2. rural	2. from mother's recall	3	0. single birth	1. married
ET7	4. ET7	2016	331	1945695	0. Not weighed	4. 30-34	2. otherwise	1. Single birth	1. Married		11. respondent's home	1. male	2. respondent and husband/partner	0. no	1. big problem	3	3. middle	0. no education	2. rural	0. Not weighed		0. single birth	1. married
ET7	4. ET7	2016	609	3379832	0. Not weighed	2. 20-24	2. otherwise	1. Single birth	1. Married		11. respondent's home	1. male	2. respondent and husband/partner	0. no	1. big problem	3	2. poorer	0. no education	2. rural	0. Not weighed		0. single birth	1. married
ET7	4. ET7	2016	327	2141034	1. Weighed	3. 25-29	1. Health facility	1. Single birth	1. Married	1. Yes	22. provincial hospital	1. male	2. respondent and husband/partner	0. no	2. not a big problem	4	3. middle	0. no education	2. rural	2. from mother's recall	3	0. single birth	1. married
ET7	4. ET7	2016	22	340149	1. Weighed	2. 20-24	1. Health facility	1. Single birth	1. Married		22. provincial hospital	1. male	2. respondent and husband/partner	0. no	1. big problem	3	1. poorest	0. no education	2. rural	2. from mother's recall		0. single birth	1. married
ET7	4. ET7	2016	122	2899588	0. Not weighed	2. 20-24	2. otherwise	1. Single birth	1. Married	1. Yes	11. respondent's home	1. male	2. respondent and husband/partner	0. no	1. big problem	1	2. poorer	0. no education	2. rural	0. Not weighed	3	0. single birth	1. married
ET7	4. ET7	2016	575	803805	0. Not weighed	2. 20-24	1. Health facility	1. Single birth	1. Married	1. Yes	22. provincial hospital	1. male	2. respondent and husband/partner	0. no	2. not a big problem	2	2. poorer	1. primary	2. rural	0. Not weighed	3	0. single birth	1. married
ET7	4. ET7	2016	199	1807008	0. Not weighed	2. 20-24	2. otherwise	1. Single birth	1. Married		12. other home	1. male	2. respondent and husband/partner	0. no	1. big problem	3	2. poorer	0. no education	2. rural	0. Not weighed		0. single birth	1. married
ET7	4. ET7	2016	201	2078824	0. Not weighed	5. 35-39	2. otherwise	1. Single birth	1. Married	2. No	11. respondent's home	2. female	1. respondent alone	0. no	2. not a big problem	9	4. richer	0. no education	2. rural	0. Not weighed	0. no antenatal visits	0. single birth	1. married
ET7	4. ET7	2016	152	2410545	0. Not weighed	1. 15-19	2. otherwise	1. Single birth	1. Married	2. No	11. respondent's home	1. male	2. respondent and husband/partner	0. no	1. big problem	1	2. poorer	0. no education	2. rural	0. Not weighed	0. no antenatal visits	0. single birth	1. married
ET7	4. ET7	2016	37	70855	0. Not weighed	4. 30-34	2. otherwise	1. Single birth	1. Married	1. Yes	11. respondent's home	1. male	2. respondent and husband/partner	0. no	1. big problem	4	1. poorest	0. no education	2. rural	0. Not weighed	3	0. single birth	1. married
ET7	4. ET7	2016	176	2090144	0. Not weighed	1. 15-19	2. otherwise	1. Single birth	2. Otherwise	1. Yes	11. respondent's home	2. female		0. no	2. not a big problem	1	3. middle	1. primary	2. rural	0. Not weighed	2	0. single birth	4. divorced
ET7	4. ET7	2016	285	151296	1. Weighed	5. 35-39	2. otherwise	1. Single birth	1. Married	1. Yes	12. other home	1. male	2. respondent and husband/partner	0. no	1. big problem	4	4. richer	1. primary	2. rural	2. from mother's recall	3	0. single birth	1. married
ET7	4. ET7	2016	379	1223278	0. Not weighed	3. 25-29	2. otherwise	1. Single birth	1. Married		11. respondent's home	2. female	4. husband/partner alone	0. no	1. big problem	4	1. poorest	0. no education	2. rural	0. Not weighed		0. single birth	1. married
ET7	4. ET7	2016	574	2861920	0. Not weighed	6. 40-44	2. otherwise	1. Single birth	1. Married		11. respondent's home	2. female	1. respondent alone	0. no	1. big problem	8	2. poorer	0. no education	2. rural	0. Not weighed		0. single birth	1. married
ET7	4. ET7	2016	548	203052	0. Not weighed	3. 25-29	2. otherwise	1. Single birth	1. Married	1. Yes	11. respondent's home	1. male	2. respondent and husband/partner	0. no	1. big problem	2	2. poorer	0. no education	2. rural	0. Not weighed	4	0. single birth	1. married
ET7	4. ET7	2016	179	37151	1. Weighed	2. 20-24	1. Health facility	1. Single birth	1. Married	1. Yes	22. provincial hospital	1. male	2. respondent and husband/partner	0. no	2. not a big problem	1	5. richest	2. secondary	1. urban	2. from mother's recall	7	0. single birth	1. married
ET7	4. ET7	2016	495	37491	1. Weighed	5. 35-39	1. Health facility	1. Single birth	1. Married	1. Yes	21. central hospital	1. male	2. respondent and husband/partner	0. no	2. not a big problem	4	4. richer	0. no education	2. rural	2. from mother's recall	8	0. single birth	1. married
ET7	4. ET7	2016	224	47061	1. Weighed	2. 20-24	2. otherwise	1. Single birth	1. Married		11. respondent's home	2. female	2. respondent and husband/partner	0. no	2. not a big problem	4	5. richest	1. primary	1. urban	2. from mother's recall		0. single birth	1. married
ET7	4. ET7	2016	164	178293	0. Not weighed	5. 35-39	1. Health facility	1. Single birth	1. Married	1. Yes	22. provincial hospital	1. male	4. husband/partner alone	0. no	2. not a big problem	9	1. poorest	0. no education	2. rural	0. Not weighed	3	0. single birth	1. married
ET7	4. ET7	2016	441	95888	0. Not weighed	3. 25-29	2. otherwise	1. Single birth	2. Otherwise	2. No	11. respondent's home	1. male		0. no	1. big problem	4	1. poorest	0. no education	2. rural	0. Not weighed	0. no antenatal visits	0. single birth	4. divorced
ET7	4. ET7	2016	120	2058200	0. Not weighed	6. 40-44	2. otherwise	1. Single birth	1. Married	2. No	11. respondent's home	1. male	4. husband/partner alone	1. yes	2. not a big problem	10	2. poorer	0. no education	2. rural	0. Not weighed	0. no antenatal visits	0. single birth	1. married
ET7	4. ET7	2016	457	145728	0. Not weighed	5. 35-39	2. otherwise	1. Single birth	1. Married	2. No	11. respondent's home	1. male	2. respondent and husband/partner	0. no	1. big problem	10	3. middle	0. no education	2. rural	0. Not weighed	0. no antenatal visits	0. single birth	1. married
ET7	4. ET7	2016	192	157307	0. Not weighed	2. 20-24	2. otherwise	1. Single birth	1. Married		11. respondent's home	1. male	2. respondent and husband/partner	0. no	2. not a big problem	4	1. poorest	0. no education	2. rural	0. Not weighed		0. single birth	1. married
ET7	4. ET7	2016	601	4987751	0. Not weighed	3. 25-29	2. otherwise	1. Single birth	1. Married		11. respondent's home	2. female	2. respondent and husband/partner	0. no	1. big problem	8	1. poorest	0. no education	2. rural	0. Not weighed		0. single birth	1. married
ET7	4. ET7	2016	83	558620	1. Weighed	5. 35-39	1. Health facility	1. Single birth	2. Otherwise	1. Yes	22. provincial hospital	1. male		0. no	2. not a big problem	2	5. richest	3. higher	1. urban	1. Weighed	12	0. single birth	5. no longer living together/separated
ET7	4. ET7	2016	250	346525	0. Not weighed	4. 30-34	2. otherwise	1. Single birth	1. Married	2. No	11. respondent's home	2. female	2. respondent and husband/partner	0. no	1. big problem	6	1. poorest	0. no education	2. rural	0. Not weighed	0. no antenatal visits	0. single birth	1. married
ET7	4. ET7	2016	425	2315583	0. Not weighed	3. 25-29	2. otherwise	1. Single birth	1. Married		11. respondent's home	1. male	2. respondent and husband/partner	0. no	1. big problem	3	1. poorest	1. primary	2. rural	0. Not weighed		0. single birth	1. married
ET7	4. ET7	2016	633	2211171	0. Not weighed	4. 30-34	2. otherwise	1. Single birth	1. Married		11. respondent's home	1. male	4. husband/partner alone	0. no	2. not a big problem	7	2. poorer	0. no education	2. rural	0. Not weighed		0. single birth	1. married
ET7	4. ET7	2016	129	543422	1. Weighed	3. 25-29	1. Health facility	1. Single birth	1. Married	1. Yes	22. provincial hospital	1. male	2. respondent and husband/partner	0. no	1. big problem	1	4. richer	2. secondary	2. rural	2. from mother's recall	4	0. single birth	1. married
ET7	4. ET7	2016	490	129214	0. Not weighed	3. 25-29	2. otherwise	1. Single birth	1. Married		11. respondent's home	2. female	1. respondent alone	0. no	1. big problem	3	3. middle	0. no education	2. rural	0. Not weighed		0. single birth	1. married
ET7	4. ET7	2016	379	1223278	0. Not weighed	3. 25-29	2. otherwise	1. Single birth	1. Married		11. respondent's home	1. male	1. respondent alone	0. no	2. not a big problem	4	1. poorest	0. no education	2. rural	0. Not weighed		0. single birth	1. married
ET7	4. ET7	2016	199	1807008	0. Not weighed	4. 30-34	2. otherwise	1. Single birth	1. Married		11. respondent's home	2. female	2. respondent and husband/partner	0. no	1. big problem	6	2. poorer	0. no education	2. rural	0. Not weighed		0. single birth	1. married
ET7	4. ET7	2016	372	3124510	0. Not weighed	3. 25-29	1. Health facility	1. Single birth	1. Married	1. Yes	23. municipal hospital	1. male	2. respondent and husband/partner	0. no	1. big problem	7	3. middle	0. no education	2. rural	0. Not weighed	5	0. single birth	1. married
ET7	4. ET7	2016	174	1704301	1. Weighed	5. 35-39	1. Health facility	2. mutiple	1. Married	1. Yes	22. provincial hospital	1. male	1. respondent alone	0. no	1. big problem	5	3. middle	0. no education	2. rural	2. from mother's recall	5	2. 2nd of multiple	1. married
ET7	4. ET7	2016	209	163610	0. Not weighed	4. 30-34	2. otherwise	1. Single birth	1. Married	1. Yes	11. respondent's home	2. female	2. respondent and husband/partner	0. no	2. not a big problem	6	5. richest	0. no education	2. rural	0. Not weighed	3	0. single birth	1. married
ET7	4. ET7	2016	335	127425	0. Not weighed	3. 25-29	2. otherwise	1. Single birth	1. Married	2. No	11. respondent's home	1. male	2. respondent and husband/partner	0. no	1. big problem	4	2. poorer	0. no education	2. rural	0. Not weighed	0. no antenatal visits	0. single birth	1. married
ET7	4. ET7	2016	362	193953	0. Not weighed	7. 45-49	2. otherwise	1. Single birth	1. Married		11. respondent's home	2. female	2. respondent and husband/partner	0. no	1. big problem	13	1. poorest	0. no education	2. rural	0. Not weighed		0. single birth	1. married
ET7	4. ET7	2016	301	247547	0. Not weighed	7. 45-49	2. otherwise	1. Single birth	1. Married	1. Yes	11. respondent's home	2. female	2. respondent and husband/partner	0. no	1. big problem	11	1. poorest	0. no education	2. rural	0. Not weighed	2	0. single birth	1. married
ET7	4. ET7	2016	172	102411	0. Not weighed	2. 20-24	2. otherwise	1. Single birth	1. Married	2. No	11. respondent's home	1. male	1. respondent alone	0. no	1. big problem	3	1. poorest	0. no education	2. rural	0. Not weighed	0. no antenatal visits	0. single birth	1. married
ET7	4. ET7	2016	379	1223278	0. Not weighed	2. 20-24	2. otherwise	1. Single birth	1. Married		11. respondent's home	1. male	2. respondent and husband/partner	0. no	2. not a big problem	2	1. poorest	0. no education	2. rural	0. Not weighed		0. single birth	1. married
ET7	4. ET7	2016	460	1939273	0. Not weighed	7. 45-49	2. otherwise	1. Single birth	1. Married	1. Yes	11. respondent's home	2. female	2. respondent and husband/partner	0. no	2. not a big problem	8	3. middle	0. no education	2. rural	0. Not weighed	4	0. single birth	1. married
ET7	4. ET7	2016	138	290046	1. Weighed	3. 25-29	1. Health facility	1. Single birth	1. Married	1. Yes	23. municipal hospital	2. female	2. respondent and husband/partner	0. no	1. big problem	3	1. poorest	0. no education	2. rural	2. from mother's recall	1	0. single birth	1. married
ET7	4. ET7	2016	568	423125	0. Not weighed	3. 25-29	2. otherwise	1. Single birth	1. Married		11. respondent's home	2. female	2. respondent and husband/partner	0. no	1. big problem	5	1. poorest	0. no education	2. rural	0. Not weighed		0. single birth	1. married
ET7	4. ET7	2016	267	2215002	0. Not weighed	5. 35-39	2. otherwise	1. Single birth	1. Married	2. No	11. respondent's home	1. male	2. respondent and husband/partner	0. no	1. big problem	6	2. poorer	0. no education	2. rural	0. Not weighed	0. no antenatal visits	0. single birth	1. married
ET7	4. ET7	2016	99	511220	0. Not weighed	5. 35-39	1. Health facility	1. Single birth	1. Married	2. No	22. provincial hospital	2. female	2. respondent and husband/partner	1. yes	2. not a big problem	8	1. poorest	0. no education	2. rural	0. Not weighed	0. no antenatal visits	0. single birth	1. married
ET7	4. ET7	2016	3	2150055	0. Not weighed	3. 25-29	2. otherwise	1. Single birth	2. Otherwise	2. No	11. respondent's home	2. female		0. no	1. big problem	1	4. richer	1. primary	2. rural	0. Not weighed	0. no antenatal visits	0. single birth	5. no longer living together/separated
ET7	4. ET7	2016	591	2174342	0. Not weighed	4. 30-34	1. Health facility	1. Single birth	1. Married	1. Yes	22. provincial hospital	1. male	2. respondent and husband/partner	1. yes	1. big problem	6	2. poorer	0. no education	2. rural	0. Not weighed	3	0. single birth	1. married
ET7	4. ET7	2016	360	1736680	0. Not weighed	1. 15-19	2. otherwise	1. Single birth	1. Married	1. Yes	11. respondent's home	2. female	2. respondent and husband/partner	0. no	1. big problem	2	3. middle	1. primary	2. rural	0. Not weighed	3	0. single birth	1. married
ET7	4. ET7	2016	366	79828	0. Not weighed	3. 25-29	2. otherwise	1. Single birth	1. Married	1. Yes	11. respondent's home	1. male	2. respondent and husband/partner	0. no	2. not a big problem	2	2. poorer	1. primary	2. rural	0. Not weighed	3	0. single birth	1. married
ET7	4. ET7	2016	472	2017023	1. Weighed	3. 25-29	1. Health facility	1. Single birth	1. Married	1. Yes	23. municipal hospital	1. male	2. respondent and husband/partner	0. no	1. big problem	3	3. middle	1. primary	2. rural	2. from mother's recall	5	0. single birth	1. married
ET7	4. ET7	2016	572	1070663	0. Not weighed	4. 30-34	2. otherwise	1. Single birth	1. Married	1. Yes	11. respondent's home	1. male	2. respondent and husband/partner	0. no	2. not a big problem	4	3. middle	0. no education	2. rural	0. Not weighed	2	0. single birth	1. married
ET7	4. ET7	2016	160	672884	1. Weighed	1. 15-19	1. Health facility	1. Single birth	1. Married	1. Yes	22. provincial hospital	2. female	2. respondent and husband/partner	0. no	2. not a big problem	1	2. poorer	0. no education	2. rural	2. from mother's recall	4	0. single birth	1. married
ET7	4. ET7	2016	379	1223278	0. Not weighed	4. 30-34	2. otherwise	1. Single birth	1. Married	2. No	11. respondent's home	2. female	2. respondent and husband/partner	0. no	2. not a big problem	5	1. poorest	0. no education	2. rural	0. Not weighed	0. no antenatal visits	0. single birth	1. married
ET7	4. ET7	2016	301	247547	0. Not weighed	3. 25-29	2. otherwise	1. Single birth	1. Married	1. Yes	11. respondent's home	2. female	4. husband/partner alone	0. no	2. not a big problem	7	1. poorest	0. no education	2. rural	0. Not weighed	4	0. single birth	1. married
ET7	4. ET7	2016	282	201620	1. Weighed	3. 25-29	1. Health facility	1. Single birth	1. Married	1. Yes	22. provincial hospital	2. female	4. husband/partner alone	0. no	1. big problem	2	5. richest	1. primary	1. urban	2. from mother's recall	6	0. single birth	1. married
ET7	4. ET7	2016	323	136151	0. Not weighed	2. 20-24	2. otherwise	1. Single birth	1. Married	2. No	11. respondent's home	2. female	2. respondent and husband/partner	0. no	2. not a big problem	2	1. poorest	0. no education	2. rural	0. Not weighed	0. no antenatal visits	0. single birth	1. married
ET7	4. ET7	2016	472	2017023	0. Not weighed	3. 25-29	2. otherwise	1. Single birth	1. Married	1. Yes	11. respondent's home	2. female	4. husband/partner alone	0. no	2. not a big problem	5	3. middle	0. no education	2. rural	0. Not weighed	1	0. single birth	1. married
ET7	4. ET7	2016	365	1323396	0. Not weighed	5. 35-39	2. otherwise	1. Single birth	1. Married	2. No	11. respondent's home	2. female	2. respondent and husband/partner	0. no	2. not a big problem	8	4. richer	0. no education	2. rural	0. Not weighed	0. no antenatal visits	0. single birth	1. married
ET7	4. ET7	2016	533	143970	0. Not weighed	2. 20-24	2. otherwise	1. Single birth	1. Married	1. Yes	11. respondent's home	1. male	2. respondent and husband/partner	0. no	2. not a big problem	3	3. middle	2. secondary	1. urban	0. Not weighed	6	0. single birth	1. married
ET7	4. ET7	2016	372	3124510	1. Weighed	2. 20-24	1. Health facility	1. Single birth	1. Married	2. No	22. provincial hospital	2. female	4. husband/partner alone	0. no	1. big problem	2	2. poorer	1. primary	2. rural	2. from mother's recall	0. no antenatal visits	0. single birth	1. married
ET7	4. ET7	2016	398	3522058	0. Not weighed	5. 35-39	2. otherwise	1. Single birth	1. Married		11. respondent's home	2. female	2. respondent and husband/partner	0. no	1. big problem	6	4. richer	0. no education	2. rural	0. Not weighed		0. single birth	1. married
ET7	4. ET7	2016	12	2069881	0. Not weighed	4. 30-34	2. otherwise	1. Single birth	1. Married	2. No	11. respondent's home	2. female	4. husband/partner alone	0. no	1. big problem	7	4. richer	1. primary	2. rural	0. Not weighed	0. no antenatal visits	0. single birth	1. married
ET7	4. ET7	2016	407	167386	1. Weighed	4. 30-34	1. Health facility	1. Single birth	1. Married		23. municipal hospital	1. male	2. respondent and husband/partner	0. no	2. not a big problem	7	4. richer	0. no education	2. rural	2. from mother's recall		0. single birth	1. married
ET7	4. ET7	2016	450	1846572	0. Not weighed	2. 20-24	2. otherwise	1. Single birth	1. Married	1. Yes	11. respondent's home	1. male	2. respondent and husband/partner	0. no	2. not a big problem	3	1. poorest	0. no education	2. rural	0. Not weighed	5	0. single birth	1. married
ET7	4. ET7	2016	224	47061	1. Weighed	5. 35-39	1. Health facility	1. Single birth	1. Married	1. Yes	21. central hospital	1. male	4. husband/partner alone	0. no	2. not a big problem	9	5. richest	0. no education	1. urban	2. from mother's recall	2	0. single birth	1. married
ET7	4. ET7	2016	586	1402458	0. Not weighed	4. 30-34	2. otherwise	1. Single birth	1. Married	2. No	11. respondent's home	2. female	2. respondent and husband/partner	0. no	2. not a big problem	7	3. middle	0. no education	2. rural	0. Not weighed	0. no antenatal visits	0. single birth	1. married
ET7	4. ET7	2016	511	136932	0. Not weighed	4. 30-34	2. otherwise	1. Single birth	1. Married	2. No	11. respondent's home	1. male	4. husband/partner alone	0. no	2. not a big problem	7	1. poorest	0. no education	2. rural	0. Not weighed	0. no antenatal visits	0. single birth	1. married
ET7	4. ET7	2016	360	1736680	0. Not weighed	2. 20-24	2. otherwise	1. Single birth	1. Married	1. Yes	11. respondent's home	2. female	1. respondent alone	0. no	2. not a big problem	2	2. poorer	1. primary	2. rural	0. Not weighed	2	0. single birth	1. married
ET7	4. ET7	2016	263	116266	0. Not weighed	2. 20-24	2. otherwise	1. Single birth	1. Married	1. Yes	11. respondent's home	2. female	2. respondent and husband/partner	0. no	2. not a big problem	1	1. poorest	0. no education	2. rural	0. Not weighed	5	0. single birth	1. married
ET7	4. ET7	2016	378	352357	0. Not weighed	4. 30-34	2. otherwise	1. Single birth	1. Married	2. No	11. respondent's home	1. male	2. respondent and husband/partner	0. no	2. not a big problem	8	1. poorest	0. no education	2. rural	0. Not weighed	0. no antenatal visits	0. single birth	1. married
ET7	4. ET7	2016	467	118107	1. Weighed	2. 20-24	1. Health facility	1. Single birth	1. Married	1. Yes	22. provincial hospital	2. female	2. respondent and husband/partner	0. no	1. big problem	1	5. richest	1. primary	1. urban	1. Weighed	5	0. single birth	1. married
ET7	4. ET7	2016	79	512367	1. Weighed	4. 30-34	1. Health facility	1. Single birth	1. Married	1. Yes	21. central hospital	1. male	2. respondent and husband/partner	0. no	2. not a big problem	5	4. richer	0. no education	2. rural	2. from mother's recall	3	0. single birth	1. married
ET7	4. ET7	2016	552	64684	1. Weighed	3. 25-29	1. Health facility	1. Single birth	1. Married	1. Yes	21. central hospital	1. male	2. respondent and husband/partner	0. no	2. not a big problem	1	5. richest	3. higher	1. urban	1. Weighed	6	0. single birth	1. married
ET7	4. ET7	2016	186	156440	0. Not weighed	3. 25-29	2. otherwise	1. Single birth	1. Married	2. No	11. respondent's home	1. male	1. respondent alone	0. no	2. not a big problem	5	2. poorer	0. no education	2. rural	0. Not weighed	0. no antenatal visits	0. single birth	1. married
ET7	4. ET7	2016	89	669616	0. Not weighed	3. 25-29	2. otherwise	1. Single birth	1. Married	2. No	11. respondent's home	1. male	2. respondent and husband/partner	0. no	1. big problem	3	1. poorest	0. no education	2. rural	0. Not weighed	0. no antenatal visits	0. single birth	1. married
ET7	4. ET7	2016	548	203052	0. Not weighed	4. 30-34	2. otherwise	1. Single birth	1. Married	2. No	11. respondent's home	2. female	4. husband/partner alone	0. no	1. big problem	4	3. middle	0. no education	2. rural	0. Not weighed	0. no antenatal visits	0. single birth	1. married
ET7	4. ET7	2016	420	1815840	0. Not weighed	5. 35-39	1. Health facility	1. Single birth	1. Married	1. Yes	22. provincial hospital	2. female	2. respondent and husband/partner	0. no	2. not a big problem	7	3. middle	0. no education	2. rural	0. Not weighed	3	0. single birth	1. married
ET7	4. ET7	2016	380	75988	0. Not weighed	5. 35-39	2. otherwise	1. Single birth	1. Married	1. Yes	11. respondent's home	1. male	1. respondent alone	0. no	1. big problem	6	5. richest	0. no education	1. urban	0. Not weighed	5	0. single birth	1. married
ET7	4. ET7	2016	189	29111	0. Not weighed	4. 30-34	2. otherwise	1. Single birth	1. Married		11. respondent's home	2. female	2. respondent and husband/partner	0. no	1. big problem	3	1. poorest	0. no education	2. rural	0. Not weighed		0. single birth	1. married
ET7	4. ET7	2016	619	3029159	0. Not weighed	3. 25-29	2. otherwise	1. Single birth	1. Married		11. respondent's home	2. female	2. respondent and husband/partner	0. no	2. not a big problem	5	2. poorer	0. no education	2. rural	0. Not weighed		0. single birth	1. married
ET7	4. ET7	2016	492	520739	0. Not weighed	3. 25-29	2. otherwise	1. Single birth	1. Married	2. No	11. respondent's home	2. female	4. husband/partner alone	0. no	1. big problem	4	1. poorest	0. no education	2. rural	0. Not weighed	0. no antenatal visits	0. single birth	1. married
ET7	4. ET7	2016	311	79418	1. Weighed	3. 25-29	1. Health facility	1. Single birth	1. Married	1. Yes	22. provincial hospital	1. male	1. respondent alone	0. no	1. big problem	4	2. poorer	1. primary	2. rural	2. from mother's recall	10	0. single birth	1. married
ET7	4. ET7	2016	172	102411	0. Not weighed	2. 20-24	2. otherwise	1. Single birth	1. Married		11. respondent's home	2. female		0. no	1. big problem	2	1. poorest	0. no education	2. rural	0. Not weighed		0. single birth	1. married
ET7	4. ET7	2016	124	98954	1. Weighed	1. 15-19	1. Health facility	1. Single birth	1. Married	1. Yes	23. municipal hospital	1. male	2. respondent and husband/partner	0. no	2. not a big problem	1	2. poorer	1. primary	2. rural	2. from mother's recall	4	0. single birth	1. married
ET7	4. ET7	2016	194	54817	1. Weighed	2. 20-24	1. Health facility	1. Single birth	1. Married	1. Yes	22. provincial hospital	2. female	2. respondent and husband/partner	0. no	2. not a big problem	3	5. richest	0. no education	1. urban	2. from mother's recall	4	0. single birth	1. married
ET7	4. ET7	2016	495	37491	1. Weighed	3. 25-29	1. Health facility	1. Single birth	1. Married		21. central hospital	1. male	2. respondent and husband/partner	0. no	2. not a big problem	3	4. richer	1. primary	2. rural	2. from mother's recall		0. single birth	1. married
ET7	4. ET7	2016	54	1615517	1. Weighed	2. 20-24	1. Health facility	1. Single birth	1. Married	1. Yes	22. provincial hospital	2. female	4. husband/partner alone	0. no	2. not a big problem	1	2. poorer	1. primary	2. rural	2. from mother's recall	3	0. single birth	1. married
ET7	4. ET7	2016	489	2405428	0. Not weighed	5. 35-39	2. otherwise	1. Single birth	1. Married		11. respondent's home	2. female	2. respondent and husband/partner	0. no	1. big problem	9	4. richer	0. no education	2. rural	0. Not weighed		0. single birth	1. married
ET7	4. ET7	2016	239	332930	1. Weighed	4. 30-34	1. Health facility	1. Single birth	1. Married		22. provincial hospital	1. male	2. respondent and husband/partner	0. no	2. not a big problem	3	5. richest	0. no education	2. rural	2. from mother's recall		0. single birth	1. married
ET7	4. ET7	2016	346	19354	0. Not weighed	2. 20-24	2. otherwise	1. Single birth	1. Married	1. Yes	11. respondent's home	2. female	4. husband/partner alone	0. no	2. not a big problem	3	1. poorest	2. secondary	2. rural	0. Not weighed	2	0. single birth	1. married
ET7	4. ET7	2016	106	25620	1. Weighed	3. 25-29	1. Health facility	1. Single birth	1. Married	1. Yes	21. central hospital	1. male	1. respondent alone	0. no	1. big problem	2	1. poorest	2. secondary	2. rural	2. from mother's recall	3	0. single birth	1. married
ET7	4. ET7	2016	545	1120657	0. Not weighed	2. 20-24	2. otherwise	1. Single birth	1. Married	2. No	11. respondent's home	2. female	2. respondent and husband/partner	0. no	1. big problem	3	1. poorest	0. no education	2. rural	0. Not weighed	0. no antenatal visits	0. single birth	1. married
ET7	4. ET7	2016	394	200517	0. Not weighed	1. 15-19	2. otherwise	1. Single birth	1. Married	1. Yes	11. respondent's home	1. male	2. respondent and husband/partner	0. no	1. big problem	1	1. poorest	1. primary	2. rural	0. Not weighed	5	0. single birth	1. married
ET7	4. ET7	2016	77	105286	0. Not weighed	6. 40-44	2. otherwise	1. Single birth	1. Married	2. No	11. respondent's home	1. male	4. husband/partner alone	0. no	1. big problem	7	1. poorest	0. no education	2. rural	0. Not weighed	0. no antenatal visits	0. single birth	1. married
ET7	4. ET7	2016	209	163610	0. Not weighed	2. 20-24	2. otherwise	1. Single birth	1. Married	2. No	11. respondent's home	1. male	4. husband/partner alone	0. no	1. big problem	4	1. poorest	1. primary	2. rural	0. Not weighed	0. no antenatal visits	0. single birth	1. married
ET7	4. ET7	2016	444	54976	0. Not weighed	3. 25-29	1. Health facility	1. Single birth	1. Married	1. Yes	21. central hospital	1. male	2. respondent and husband/partner	0. no	2. not a big problem	4	5. richest	1. primary	1. urban	0. Not weighed	6	0. single birth	1. married
ET7	4. ET7	2016	381	24807	1. Weighed	3. 25-29	1. Health facility	1. Single birth	1. Married		22. provincial hospital	1. male	1. respondent alone	0. no	1. big problem	3	5. richest	3. higher	2. rural	2. from mother's recall		0. single birth	1. married
ET7	4. ET7	2016	486	2005779	0. Not weighed	4. 30-34	2. otherwise	1. Single birth	1. Married	2. No	11. respondent's home	2. female	4. husband/partner alone	0. no	1. big problem	5	1. poorest	0. no education	2. rural	0. Not weighed	0. no antenatal visits	0. single birth	1. married
ET7	4. ET7	2016	50	1438423	1. Weighed	6. 40-44	1. Health facility	1. Single birth	1. Married		22. provincial hospital	1. male	2. respondent and husband/partner	0. no	1. big problem	12	5. richest	0. no education	2. rural	2. from mother's recall		0. single birth	1. married
ET7	4. ET7	2016	217	1750238	0. Not weighed	5. 35-39	2. otherwise	1. Single birth	1. Married	1. Yes	11. respondent's home	1. male	2. respondent and husband/partner	0. no	2. not a big problem	8	3. middle	0. no education	2. rural	0. Not weighed	2	0. single birth	1. married
ET7	4. ET7	2016	106	25620	0. Not weighed	7. 45-49	2. otherwise	1. Single birth	2. Otherwise	2. No	11. respondent's home	2. female		0. no	1. big problem	10	1. poorest	1. primary	2. rural	0. Not weighed	0. no antenatal visits	0. single birth	3. widowed
ET7	4. ET7	2016	197	42136	0. Not weighed	2. 20-24	2. otherwise	1. Single birth	1. Married	1. Yes	11. respondent's home	2. female	1. respondent alone	0. no	1. big problem	1	2. poorer	1. primary	2. rural	0. Not weighed	3	0. single birth	1. married
ET7	4. ET7	2016	172	102411	0. Not weighed	3. 25-29	2. otherwise	1. Single birth	1. Married	2. No	11. respondent's home	1. male	2. respondent and husband/partner	0. no	1. big problem	4	1. poorest	0. no education	2. rural	0. Not weighed	0. no antenatal visits	0. single birth	1. married
ET7	4. ET7	2016	112	545426	1. Weighed	4. 30-34	1. Health facility	1. Single birth	1. Married	1. Yes	21. central hospital	2. female	4. husband/partner alone	0. no	2. not a big problem	1	5. richest	3. higher	1. urban	2. from mother's recall	13	0. single birth	1. married
ET7	4. ET7	2016	457	145728	1. Weighed	4. 30-34	1. Health facility	1. Single birth	1. Married		22. provincial hospital	1. male	4. husband/partner alone	0. no	2. not a big problem	9	2. poorer	0. no education	2. rural	2. from mother's recall		0. single birth	1. married
ET7	4. ET7	2016	202	59896	1. Weighed	4. 30-34	1. Health facility	1. Single birth	1. Married	1. Yes	31. private hospital/clinic	2. female	1. respondent alone	0. no	2. not a big problem	1	5. richest	2. secondary	1. urban	2. from mother's recall	14	0. single birth	1. married
ET7	4. ET7	2016	414	485141	1. Weighed	4. 30-34	1. Health facility	1. Single birth	2. Otherwise	1. Yes	22. provincial hospital	1. male		0. no	1. big problem	1	5. richest	1. primary	1. urban	2. from mother's recall	6	0. single birth	4. divorced
ET7	4. ET7	2016	595	119790	0. Not weighed	5. 35-39	2. otherwise	1. Single birth	1. Married	1. Yes	11. respondent's home	2. female	2. respondent and husband/partner	0. no	2. not a big problem	4	4. richer	1. primary	2. rural	0. Not weighed	3	0. single birth	1. married
ET7	4. ET7	2016	346	19354	0. Not weighed	3. 25-29	2. otherwise	1. Single birth	1. Married	2. No	11. respondent's home	2. female	1. respondent alone	0. no	1. big problem	5	1. poorest	1. primary	2. rural	0. Not weighed	0. no antenatal visits	0. single birth	1. married
ET7	4. ET7	2016	34	1599740	0. Not weighed	3. 25-29	2. otherwise	1. Single birth	1. Married	2. No	11. respondent's home	2. female	2. respondent and husband/partner	0. no	2. not a big problem	3	4. richer	0. no education	2. rural	0. Not weighed	0. no antenatal visits	0. single birth	1. married
ET7	4. ET7	2016	381	24807	1. Weighed	2. 20-24	1. Health facility	1. Single birth	1. Married	1. Yes	22. provincial hospital	1. male	2. respondent and husband/partner	0. no	2. not a big problem	2	5. richest	3. higher	2. rural	1. Weighed	3	0. single birth	1. married
ET7	4. ET7	2016	235	43106	0. Not weighed	3. 25-29	2. otherwise	1. Single birth	1. Married	2. No	11. respondent's home	2. female	2. respondent and husband/partner	0. no	2. not a big problem	5	1. poorest	1. primary	2. rural	0. Not weighed	0. no antenatal visits	0. single birth	1. married
ET7	4. ET7	2016	549	86246	1. Weighed	6. 40-44	1. Health facility	1. Single birth	1. Married	1. Yes	21. central hospital	2. female	1. respondent alone	0. no	2. not a big problem	6	5. richest	2. secondary	1. urban	2. from mother's recall	3	0. single birth	1. married
ET7	4. ET7	2016	602	218504	0. Not weighed	7. 45-49	2. otherwise	1. Single birth	1. Married	1. Yes	11. respondent's home	2. female	2. respondent and husband/partner	0. no	1. big problem	7	1. poorest	0. no education	2. rural	0. Not weighed	4	0. single birth	1. married
ET7	4. ET7	2016	407	167386	1. Weighed	3. 25-29	1. Health facility	1. Single birth	1. Married	1. Yes	23. municipal hospital	2. female	1. respondent alone	0. no	2. not a big problem	2	2. poorer	1. primary	2. rural	2. from mother's recall	3	0. single birth	1. married
ET7	4. ET7	2016	621	92881	0. Not weighed	2. 20-24	2. otherwise	1. Single birth	1. Married		11. respondent's home	1. male	4. husband/partner alone	0. no	2. not a big problem	3	3. middle	0. no education	2. rural	0. Not weighed		0. single birth	1. married
ET7	4. ET7	2016	168	85154	1. Weighed	3. 25-29	1. Health facility	1. Single birth	1. Married	1. Yes	22. provincial hospital	1. male	1. respondent alone	0. no	2. not a big problem	1	5. richest	1. primary	1. urban	2. from mother's recall	5	0. single birth	1. married
ET7	4. ET7	2016	476	3456862	0. Not weighed	4. 30-34	2. otherwise	1. Single birth	1. Married	2. No	11. respondent's home	1. male	1. respondent alone	0. no	2. not a big problem	6	2. poorer	0. no education	2. rural	0. Not weighed	0. no antenatal visits	0. single birth	1. married
ET7	4. ET7	2016	54	1615517	0. Not weighed	2. 20-24	2. otherwise	1. Single birth	1. Married	1. Yes	11. respondent's home	1. male	2. respondent and husband/partner	0. no	1. big problem	3	3. middle	1. primary	2. rural	0. Not weighed	3	0. single birth	1. married
ET7	4. ET7	2016	428	627089	1. Weighed	4. 30-34	1. Health facility	1. Single birth	1. Married	1. Yes	22. provincial hospital	1. male	2. respondent and husband/partner	1. yes	2. not a big problem	4	5. richest	0. no education	1. urban	2. from mother's recall	4	0. single birth	1. married
ET7	4. ET7	2016	320	154743	0. Not weighed	3. 25-29	2. otherwise	1. Single birth	1. Married	1. Yes	11. respondent's home	1. male	2. respondent and husband/partner	0. no	1. big problem	6	1. poorest	0. no education	2. rural	0. Not weighed	3	0. single birth	1. married
ET7	4. ET7	2016	506	3603921	0. Not weighed	3. 25-29	2. otherwise	1. Single birth	1. Married		11. respondent's home	1. male	4. husband/partner alone	0. no	1. big problem	3	1. poorest	0. no education	2. rural	0. Not weighed		0. single birth	1. married
ET7	4. ET7	2016	479	699310	0. Not weighed	4. 30-34	2. otherwise	1. Single birth	1. Married	1. Yes	11. respondent's home	2. female	2. respondent and husband/partner	0. no	1. big problem	4	1. poorest	0. no education	2. rural	0. Not weighed	2	0. single birth	1. married
ET7	4. ET7	2016	564	176585	0. Not weighed	2. 20-24	2. otherwise	2. mutiple	1. Married	2. No	11. respondent's home	1. male	4. husband/partner alone	0. no	1. big problem	3	1. poorest	0. no education	2. rural	0. Not weighed	0. no antenatal visits	2. 2nd of multiple	1. married
ET7	4. ET7	2016	181	787829	1. Weighed	2. 20-24	1. Health facility	1. Single birth	1. Married		21. central hospital	1. male	2. respondent and husband/partner	0. no	2. not a big problem	2	5. richest	2. secondary	1. urban	2. from mother's recall		0. single birth	1. married
ET7	4. ET7	2016	300	621639	0. Not weighed	3. 25-29	2. otherwise	1. Single birth	1. Married	1. Yes	11. respondent's home	2. female	2. respondent and husband/partner	0. no	1. big problem	1	3. middle	1. primary	2. rural	0. Not weighed	5	0. single birth	1. married
ET7	4. ET7	2016	242	95418	0. Not weighed	3. 25-29	2. otherwise	1. Single birth	1. Married	1. Yes	11. respondent's home	2. female	2. respondent and husband/partner	0. no	2. not a big problem	3	1. poorest	0. no education	2. rural	0. Not weighed	6	0. single birth	1. married
ET7	4. ET7	2016	131	3079487	0. Not weighed	2. 20-24	2. otherwise	1. Single birth	1. Married	2. No	11. respondent's home	1. male	2. respondent and husband/partner	0. no	1. big problem	3	2. poorer	0. no education	2. rural	0. Not weighed	0. no antenatal visits	0. single birth	1. married
ET7	4. ET7	2016	645	685395	1. Weighed	4. 30-34	1. Health facility	1. Single birth	2. Otherwise	1. Yes	21. central hospital	1. male		1. yes	1. big problem	1	5. richest	0. no education	1. urban	2. from mother's recall	9	0. single birth	4. divorced
ET7	4. ET7	2016	52	3328477	0. Not weighed	6. 40-44	2. otherwise	1. Single birth	1. Married	2. No	11. respondent's home	1. male	2. respondent and husband/partner	0. no	2. not a big problem	6	2. poorer	0. no education	2. rural	0. Not weighed	0. no antenatal visits	0. single birth	1. married
ET7	4. ET7	2016	371	58905	0. Not weighed	5. 35-39	2. otherwise	1. Single birth	2. Otherwise	1. Yes	11. respondent's home	1. male	1. respondent alone	0. no	2. not a big problem	5	1. poorest	0. no education	2. rural	0. Not weighed	4	0. single birth	2. living with partner
ET7	4. ET7	2016	302	411063	1. Weighed	5. 35-39	1. Health facility	1. Single birth	1. Married	1. Yes	22. provincial hospital	2. female	2. respondent and husband/partner	0. no	2. not a big problem	3	5. richest	0. no education	1. urban	2. from mother's recall	6	0. single birth	1. married
ET7	4. ET7	2016	381	24807	1. Weighed	3. 25-29	1. Health facility	1. Single birth	1. Married	1. Yes	21. central hospital	2. female	2. respondent and husband/partner	0. no	2. not a big problem	1	5. richest	2. secondary	2. rural	2. from mother's recall	3	0. single birth	1. married
ET7	4. ET7	2016	349	2689534	1. Weighed	4. 30-34	1. Health facility	1. Single birth	1. Married	1. Yes	22. provincial hospital	2. female	2. respondent and husband/partner	0. no	1. big problem	3	3. middle	0. no education	2. rural	2. from mother's recall	3	0. single birth	1. married
ET7	4. ET7	2016	382	2334252	0. Not weighed	5. 35-39	2. otherwise	1. Single birth	1. Married	1. Yes	11. respondent's home	1. male	2. respondent and husband/partner	0. no	2. not a big problem	4	4. richer	1. primary	2. rural	0. Not weighed	3	0. single birth	1. married
ET7	4. ET7	2016	547	170933	0. Not weighed	3. 25-29	2. otherwise	1. Single birth	1. Married		11. respondent's home	1. male	2. respondent and husband/partner	0. no	1. big problem	5	1. poorest	0. no education	2. rural	0. Not weighed		0. single birth	1. married
ET7	4. ET7	2016	501	40571	0. Not weighed	3. 25-29	2. otherwise	1. Single birth	1. Married		11. respondent's home	1. male	2. respondent and husband/partner	0. no	2. not a big problem	4	2. poorer	0. no education	2. rural	0. Not weighed		0. single birth	1. married
ET7	4. ET7	2016	424	525029	0. Not weighed	6. 40-44	2. otherwise	1. Single birth	1. Married	1. Yes	11. respondent's home	2. female	4. husband/partner alone	0. no	1. big problem	8	2. poorer	0. no education	2. rural	0. Not weighed	3	0. single birth	1. married
ET7	4. ET7	2016	480	547845	0. Not weighed	2. 20-24	2. otherwise	1. Single birth	1. Married	2. No	11. respondent's home	1. male	2. respondent and husband/partner	0. no	1. big problem	2	1. poorest	0. no education	2. rural	0. Not weighed	0. no antenatal visits	0. single birth	1. married
ET7	4. ET7	2016	530	997442	0. Not weighed	3. 25-29	2. otherwise	1. Single birth	1. Married	2. No	11. respondent's home	2. female	1. respondent alone	0. no	2. not a big problem	6	1. poorest	0. no education	2. rural	0. Not weighed	0. no antenatal visits	0. single birth	1. married
ET7	4. ET7	2016	289	3640357	0. Not weighed	3. 25-29	2. otherwise	1. Single birth	1. Married	2. No	11. respondent's home	1. male	2. respondent and husband/partner	0. no	1. big problem	3	2. poorer	1. primary	2. rural	0. Not weighed	0. no antenatal visits	0. single birth	1. married
ET7	4. ET7	2016	106	25620	0. Not weighed	3. 25-29	2. otherwise	1. Single birth	1. Married	2. No	11. respondent's home	1. male	1. respondent alone	0. no	1. big problem	2	1. poorest	2. secondary	2. rural	0. Not weighed	0. no antenatal visits	0. single birth	1. married
ET7	4. ET7	2016	379	1223278	0. Not weighed	3. 25-29	2. otherwise	1. Single birth	1. Married	1. Yes	11. respondent's home	2. female	4. husband/partner alone	0. no	1. big problem	4	1. poorest	0. no education	2. rural	0. Not weighed	2	0. single birth	1. married
ET7	4. ET7	2016	278	288589	0. Not weighed	5. 35-39	2. otherwise	1. Single birth	1. Married	2. No	11. respondent's home	2. female	1. respondent alone	0. no	1. big problem	4	1. poorest	0. no education	2. rural	0. Not weighed	0. no antenatal visits	0. single birth	1. married
ET7	4. ET7	2016	382	2334252	0. Not weighed	3. 25-29	2. otherwise	1. Single birth	1. Married	1. Yes	11. respondent's home	1. male	2. respondent and husband/partner	1. yes	2. not a big problem	3	4. richer	0. no education	2. rural	0. Not weighed	4	0. single birth	1. married
ET7	4. ET7	2016	447	2905353	0. Not weighed	5. 35-39	2. otherwise	1. Single birth	1. Married	2. No	11. respondent's home	1. male	4. husband/partner alone	0. no	1. big problem	6	2. poorer	0. no education	2. rural	0. Not weighed	0. no antenatal visits	0. single birth	1. married
ET7	4. ET7	2016	47	55984	1. Weighed	4. 30-34	1. Health facility	1. Single birth	2. Otherwise	1. Yes	21. central hospital	1. male		0. no	2. not a big problem	1	5. richest	3. higher	1. urban	2. from mother's recall	6	0. single birth	4. divorced
ET7	4. ET7	2016	415	56753	0. Not weighed	2. 20-24	2. otherwise	1. Single birth	1. Married	2. No	11. respondent's home	1. male	2. respondent and husband/partner	0. no	1. big problem	2	1. poorest	0. no education	2. rural	0. Not weighed	0. no antenatal visits	0. single birth	1. married
ET7	4. ET7	2016	598	465551	0. Not weighed	7. 45-49	2. otherwise	1. Single birth	1. Married	1. Yes	11. respondent's home	1. male	4. husband/partner alone	0. no	1. big problem	6	3. middle	0. no education	2. rural	0. Not weighed	5	0. single birth	1. married
ET7	4. ET7	2016	333	3228290	0. Not weighed	3. 25-29	2. otherwise	1. Single birth	1. Married		11. respondent's home	2. female	2. respondent and husband/partner	0. no	1. big problem	3	1. poorest	0. no education	2. rural	0. Not weighed		0. single birth	1. married
ET7	4. ET7	2016	422	3765822	0. Not weighed	3. 25-29	2. otherwise	1. Single birth	1. Married		11. respondent's home	1. male	2. respondent and husband/partner	0. no	1. big problem	7	2. poorer	0. no education	2. rural	0. Not weighed		0. single birth	1. married
ET7	4. ET7	2016	300	621639	1. Weighed	1. 15-19	1. Health facility	1. Single birth	1. Married	1. Yes	21. central hospital	1. male	2. respondent and husband/partner	0. no	2. not a big problem	1	1. poorest	0. no education	2. rural	2. from mother's recall	1	0. single birth	1. married
ET7	4. ET7	2016	519	57399	1. Weighed	3. 25-29	1. Health facility	1. Single birth	2. Otherwise	1. Yes	22. provincial hospital	2. female		0. no	1. big problem	2	5. richest	1. primary	1. urban	2. from mother's recall	2	0. single birth	0. never in union
ET7	4. ET7	2016	392	660073	1. Weighed	4. 30-34	1. Health facility	1. Single birth	1. Married	1. Yes	22. provincial hospital	1. male	1. respondent alone	0. no	2. not a big problem	5	4. richer	1. primary	2. rural	2. from mother's recall	5	0. single birth	1. married
ET7	4. ET7	2016	382	2334252	1. Weighed	4. 30-34	1. Health facility	1. Single birth	1. Married	1. Yes	22. provincial hospital	2. female	2. respondent and husband/partner	0. no	2. not a big problem	6	3. middle	0. no education	2. rural	2. from mother's recall	4	0. single birth	1. married
ET7	4. ET7	2016	246	107401	0. Not weighed	3. 25-29	2. otherwise	1. Single birth	1. Married	1. Yes	11. respondent's home	1. male	2. respondent and husband/partner	0. no	1. big problem	3	2. poorer	0. no education	2. rural	0. Not weighed	4	0. single birth	1. married
ET7	4. ET7	2016	73	2352930	1. Weighed	3. 25-29	1. Health facility	1. Single birth	1. Married	1. Yes	22. provincial hospital	2. female	2. respondent and husband/partner	0. no	1. big problem	2	5. richest	0. no education	1. urban	2. from mother's recall	5	0. single birth	1. married
ET7	4. ET7	2016	597	825455	1. Weighed	3. 25-29	1. Health facility	1. Single birth	1. Married	1. Yes	22. provincial hospital	1. male	2. respondent and husband/partner	0. no	2. not a big problem	3	5. richest	0. no education	1. urban	2. from mother's recall	4	0. single birth	1. married
ET7	4. ET7	2016	261	478881	1. Weighed	4. 30-34	1. Health facility	1. Single birth	1. Married		21. central hospital	2. female	2. respondent and husband/partner	0. no	2. not a big problem	2	5. richest	3. higher	1. urban	2. from mother's recall		0. single birth	1. married
ET7	4. ET7	2016	609	3379832	0. Not weighed	2. 20-24	2. otherwise	1. Single birth	1. Married		11. respondent's home	1. male	2. respondent and husband/partner	0. no	1. big problem	3	3. middle	0. no education	2. rural	0. Not weighed		0. single birth	1. married
ET7	4. ET7	2016	207	2178970	0. Not weighed	5. 35-39	2. otherwise	1. Single birth	1. Married		11. respondent's home	2. female	2. respondent and husband/partner	0. no	1. big problem	8	1. poorest	0. no education	2. rural	0. Not weighed		0. single birth	1. married
ET7	4. ET7	2016	299	55383	0. Not weighed	4. 30-34	2. otherwise	1. Single birth	1. Married	1. Yes	11. respondent's home	2. female	2. respondent and husband/partner	0. no	1. big problem	3	4. richer	0. no education	2. rural	0. Not weighed	3	0. single birth	1. married
ET7	4. ET7	2016	513	50022	0. Not weighed	5. 35-39	2. otherwise	1. Single birth	1. Married	2. No	11. respondent's home	2. female	2. respondent and husband/partner	0. no	1. big problem	5	3. middle	0. no education	2. rural	0. Not weighed	0. no antenatal visits	0. single birth	1. married
ET7	4. ET7	2016	553	130536	1. Weighed	3. 25-29	1. Health facility	1. Single birth	1. Married		22. provincial hospital	2. female	2. respondent and husband/partner	0. no	2. not a big problem	3	5. richest	0. no education	1. urban	2. from mother's recall		0. single birth	1. married
ET7	4. ET7	2016	363	146723	0. Not weighed	4. 30-34	2. otherwise	1. Single birth	1. Married		11. respondent's home	1. male	2. respondent and husband/partner	0. no	1. big problem	7	5. richest	0. no education	1. urban	0. Not weighed		0. single birth	1. married
ET7	4. ET7	2016	424	525029	0. Not weighed	4. 30-34	2. otherwise	1. Single birth	1. Married	1. Yes	11. respondent's home	2. female	4. husband/partner alone	0. no	1. big problem	5	1. poorest	0. no education	2. rural	0. Not weighed	1	0. single birth	1. married
ET7	4. ET7	2016	556	415363	0. Not weighed	3. 25-29	2. otherwise	1. Single birth	1. Married	2. No	11. respondent's home	1. male	4. husband/partner alone	0. no	1. big problem	5	4. richer	1. primary	1. urban	0. Not weighed	0. no antenatal visits	0. single birth	1. married
ET7	4. ET7	2016	540	278404	0. Not weighed	2. 20-24	2. otherwise	1. Single birth	1. Married		11. respondent's home	2. female	2. respondent and husband/partner	0. no	1. big problem	4	1. poorest	1. primary	2. rural	0. Not weighed		0. single birth	1. married
ET7	4. ET7	2016	507	5972	0. Not weighed	6. 40-44	2. otherwise	1. Single birth	1. Married	2. No	11. respondent's home	2. female	4. husband/partner alone	0. no	2. not a big problem	6	1. poorest	0. no education	2. rural	0. Not weighed	0. no antenatal visits	0. single birth	1. married
ET7	4. ET7	2016	583	551954	0. Not weighed	6. 40-44	1. Health facility	1. Single birth	1. Married	1. Yes	22. provincial hospital	1. male	1. respondent alone	0. no	1. big problem	3	2. poorer	1. primary	2. rural	0. Not weighed	2	0. single birth	1. married
ET7	4. ET7	2016	82	194855	0. Not weighed	4. 30-34	2. otherwise	1. Single birth	2. Otherwise		11. respondent's home	1. male		0. no	1. big problem	3	1. poorest	0. no education	2. rural	0. Not weighed		0. single birth	3. widowed
ET7	4. ET7	2016	201	2078824	0. Not weighed	7. 45-49	2. otherwise	1. Single birth	1. Married		11. respondent's home	1. male	2. respondent and husband/partner	0. no	2. not a big problem	10	4. richer	0. no education	2. rural	0. Not weighed		0. single birth	1. married
ET7	4. ET7	2016	506	3603921	0. Not weighed	5. 35-39	2. otherwise	1. Single birth	1. Married		11. respondent's home	2. female	4. husband/partner alone	0. no	2. not a big problem	8	2. poorer	0. no education	2. rural	0. Not weighed		0. single birth	1. married
ET7	4. ET7	2016	365	1323396	1. Weighed	2. 20-24	1. Health facility	1. Single birth	1. Married	1. Yes	22. provincial hospital	1. male	2. respondent and husband/partner	0. no	2. not a big problem	1	5. richest	1. primary	2. rural	2. from mother's recall	4	0. single birth	1. married
ET7	4. ET7	2016	511	136932	0. Not weighed	2. 20-24	2. otherwise	1. Single birth	1. Married	2. No	11. respondent's home	1. male	4. husband/partner alone	0. no	1. big problem	1	1. poorest	0. no education	2. rural	0. Not weighed	0. no antenatal visits	0. single birth	1. married
ET7	4. ET7	2016	280	2357173	0. Not weighed	4. 30-34	2. otherwise	1. Single birth	1. Married		11. respondent's home	2. female	2. respondent and husband/partner	0. no	1. big problem	4	3. middle	0. no education	2. rural	0. Not weighed		0. single birth	1. married
ET7	4. ET7	2016	26	2944390	0. Not weighed	5. 35-39	2. otherwise	1. Single birth	2. Otherwise	2. No	11. respondent's home	2. female		0. no	1. big problem	9	1. poorest	0. no education	2. rural	0. Not weighed	0. no antenatal visits	0. single birth	5. no longer living together/separated
ET7	4. ET7	2016	627	1973609	0. Not weighed	5. 35-39	2. otherwise	1. Single birth	1. Married	2. No	11. respondent's home	2. female	2. respondent and husband/partner	0. no	2. not a big problem	7	4. richer	1. primary	2. rural	0. Not weighed	0. no antenatal visits	0. single birth	1. married
ET7	4. ET7	2016	484	192455	1. Weighed	3. 25-29	1. Health facility	1. Single birth	1. Married	1. Yes	22. provincial hospital	2. female	2. respondent and husband/partner	0. no	1. big problem	2	3. middle	2. secondary	2. rural	2. from mother's recall	7	0. single birth	1. married
ET7	4. ET7	2016	636	627374	1. Weighed	2. 20-24	1. Health facility	1. Single birth	1. Married	1. Yes	23. municipal hospital	1. male	1. respondent alone	0. no	1. big problem	1	1. poorest	1. primary	2. rural	2. from mother's recall	4	0. single birth	1. married
ET7	4. ET7	2016	289	3640357	0. Not weighed	6. 40-44	2. otherwise	1. Single birth	1. Married		11. respondent's home	2. female	2. respondent and husband/partner	0. no	1. big problem	10	2. poorer	0. no education	2. rural	0. Not weighed		0. single birth	1. married
ET7	4. ET7	2016	65	145815	0. Not weighed	5. 35-39	2. otherwise	1. Single birth	1. Married		11. respondent's home	1. male	4. husband/partner alone	0. no	2. not a big problem	6	2. poorer	0. no education	2. rural	0. Not weighed		0. single birth	1. married
ET7	4. ET7	2016	529	5712597	0. Not weighed	3. 25-29	2. otherwise	1. Single birth	1. Married	1. Yes	11. respondent's home	2. female	2. respondent and husband/partner	0. no	1. big problem	5	5. richest	1. primary	2. rural	0. Not weighed	5	0. single birth	1. married
ET7	4. ET7	2016	609	3379832	0. Not weighed	6. 40-44	2. otherwise	1. Single birth	1. Married		11. respondent's home	1. male	2. respondent and husband/partner	0. no	1. big problem	7	4. richer	0. no education	2. rural	0. Not weighed		0. single birth	1. married
ET7	4. ET7	2016	360	1736680	1. Weighed	4. 30-34	1. Health facility	1. Single birth	1. Married	1. Yes	23. municipal hospital	1. male	2. respondent and husband/partner	0. no	1. big problem	6	2. poorer	1. primary	2. rural	2. from mother's recall	3	0. single birth	1. married
ET7	4. ET7	2016	614	34093	1. Weighed	4. 30-34	1. Health facility	1. Single birth	1. Married		31. private hospital/clinic	2. female	2. respondent and husband/partner	0. no	2. not a big problem	3	5. richest	3. higher	1. urban	2. from mother's recall		0. single birth	1. married
ET7	4. ET7	2016	196	541157	1. Weighed	2. 20-24	1. Health facility	1. Single birth	1. Married	1. Yes	21. central hospital	1. male	2. respondent and husband/partner	0. no	1. big problem	2	1. poorest	0. no education	2. rural	2. from mother's recall	5	0. single birth	1. married
ET7	4. ET7	2016	356	176446	0. Not weighed	3. 25-29	2. otherwise	1. Single birth	1. Married		11. respondent's home	1. male	4. husband/partner alone	0. no	2. not a big problem	4	1. poorest	0. no education	2. rural	0. Not weighed		0. single birth	1. married
ET7	4. ET7	2016	566	2777036	0. Not weighed	6. 40-44	2. otherwise	1. Single birth	1. Married	2. No	11. respondent's home	2. female	4. husband/partner alone	0. no	1. big problem	8	2. poorer	0. no education	2. rural	0. Not weighed	0. no antenatal visits	0. single birth	1. married
ET7	4. ET7	2016	381	24807	1. Weighed	5. 35-39	1. Health facility	1. Single birth	1. Married	1. Yes	22. provincial hospital	1. male	2. respondent and husband/partner	0. no	2. not a big problem	4	4. richer	0. no education	2. rural	1. Weighed	1	0. single birth	1. married
ET7	4. ET7	2016	126	2004016	0. Not weighed	3. 25-29	2. otherwise	1. Single birth	1. Married		11. respondent's home	2. female	2. respondent and husband/partner	0. no	2. not a big problem	6	4. richer	1. primary	2. rural	0. Not weighed		0. single birth	1. married
ET7	4. ET7	2016	89	669616	1. Weighed	2. 20-24	1. Health facility	1. Single birth	1. Married	1. Yes	21. central hospital	1. male	2. respondent and husband/partner	0. no	2. not a big problem	1	4. richer	1. primary	2. rural	2. from mother's recall	3	0. single birth	1. married
ET7	4. ET7	2016	574	2861920	0. Not weighed	4. 30-34	2. otherwise	1. Single birth	1. Married		11. respondent's home	1. male	2. respondent and husband/partner	0. no	2. not a big problem	5	3. middle	0. no education	2. rural	0. Not weighed		0. single birth	1. married
ET7	4. ET7	2016	367	359625	0. Not weighed	4. 30-34	2. otherwise	1. Single birth	2. Otherwise	1. Yes	11. respondent's home	1. male		0. no	2. not a big problem	4	1. poorest	0. no education	2. rural	0. Not weighed	6	0. single birth	3. widowed
ET7	4. ET7	2016	283	41800	0. Not weighed	3. 25-29	2. otherwise	1. Single birth	1. Married	2. No	11. respondent's home	1. male	2. respondent and husband/partner	0. no	1. big problem	3	1. poorest	0. no education	2. rural	0. Not weighed	0. no antenatal visits	0. single birth	1. married
ET7	4. ET7	2016	79	512367	1. Weighed	3. 25-29	1. Health facility	1. Single birth	1. Married		22. provincial hospital	2. female	2. respondent and husband/partner	0. no	2. not a big problem	4	5. richest	1. primary	2. rural	2. from mother's recall		0. single birth	1. married
ET7	4. ET7	2016	101	96499	1. Weighed	6. 40-44	2. otherwise	1. Single birth	2. Otherwise	1. Yes	96. other	1. male		0. no	2. not a big problem	4	5. richest	1. primary	1. urban	2. from mother's recall	4	0. single birth	5. no longer living together/separated
ET7	4. ET7	2016	163	2131083	0. Not weighed	2. 20-24	1. Health facility	1. Single birth	1. Married	1. Yes	22. provincial hospital	2. female	4. husband/partner alone	1. yes	1. big problem	2	3. middle	0. no education	2. rural	0. Not weighed	3	0. single birth	1. married
ET7	4. ET7	2016	360	1736680	1. Weighed	4. 30-34	1. Health facility	1. Single birth	1. Married	1. Yes	23. municipal hospital	1. male	1. respondent alone	0. no	1. big problem	4	2. poorer	1. primary	2. rural	2. from mother's recall	4	0. single birth	1. married
ET7	4. ET7	2016	353	957685	1. Weighed	3. 25-29	1. Health facility	1. Single birth	1. Married	2. No	22. provincial hospital	1. male	1. respondent alone	0. no	2. not a big problem	2	5. richest	1. primary	1. urban	2. from mother's recall	0. no antenatal visits	0. single birth	1. married
ET7	4. ET7	2016	383	41807	0. Not weighed	4. 30-34	2. otherwise	1. Single birth	1. Married	2. No	11. respondent's home	2. female	2. respondent and husband/partner	0. no	2. not a big problem	3	3. middle	0. no education	2. rural	0. Not weighed	0. no antenatal visits	0. single birth	1. married
ET7	4. ET7	2016	131	3079487	0. Not weighed	2. 20-24	1. Health facility	1. Single birth	1. Married		22. provincial hospital	2. female	1. respondent alone	0. no	2. not a big problem	2	1. poorest	1. primary	2. rural	0. Not weighed		0. single birth	1. married
ET7	4. ET7	2016	562	4012839	0. Not weighed	3. 25-29	2. otherwise	1. Single birth	1. Married		11. respondent's home	1. male	4. husband/partner alone	0. no	1. big problem	5	1. poorest	0. no education	2. rural	0. Not weighed		0. single birth	1. married
ET7	4. ET7	2016	307	27960	0. Not weighed	4. 30-34	2. otherwise	1. Single birth	1. Married		11. respondent's home	1. male	2. respondent and husband/partner	0. no	1. big problem	8	1. poorest	0. no education	2. rural	0. Not weighed		0. single birth	1. married
ET7	4. ET7	2016	300	621639	0. Not weighed	6. 40-44	2. otherwise	1. Single birth	1. Married	1. Yes	11. respondent's home	1. male	2. respondent and husband/partner	0. no	2. not a big problem	6	3. middle	0. no education	2. rural	0. Not weighed	3	0. single birth	1. married
ET7	4. ET7	2016	232	2168594	0. Not weighed	2. 20-24	2. otherwise	1. Single birth	1. Married	2. No	11. respondent's home	2. female	2. respondent and husband/partner	0. no	1. big problem	2	1. poorest	0. no education	2. rural	0. Not weighed	0. no antenatal visits	0. single birth	1. married
ET7	4. ET7	2016	218	2169789	1. Weighed	5. 35-39	1. Health facility	1. Single birth	1. Married	1. Yes	22. provincial hospital	1. male	2. respondent and husband/partner	1. yes	1. big problem	4	4. richer	0. no education	2. rural	2. from mother's recall	2	0. single birth	1. married
ET7	4. ET7	2016	384	1272114	0. Not weighed	2. 20-24	1. Health facility	1. Single birth	1. Married	1. Yes	22. provincial hospital	2. female	2. respondent and husband/partner	0. no	1. big problem	2	4. richer	1. primary	2. rural	0. Not weighed	7	0. single birth	1. married
ET7	4. ET7	2016	566	2777036	0. Not weighed	6. 40-44	2. otherwise	1. Single birth	1. Married		11. respondent's home	2. female	2. respondent and husband/partner	0. no	1. big problem	11	2. poorer	0. no education	2. rural	0. Not weighed		0. single birth	1. married
ET7	4. ET7	2016	506	3603921	0. Not weighed	4. 30-34	2. otherwise	1. Single birth	1. Married	1. Yes	11. respondent's home	1. male	4. husband/partner alone	0. no	1. big problem	3	1. poorest	0. no education	2. rural	0. Not weighed	3	0. single birth	1. married
ET7	4. ET7	2016	96	333797	0. Not weighed	4. 30-34	2. otherwise	1. Single birth	1. Married	2. No	11. respondent's home	1. male	4. husband/partner alone	0. no	2. not a big problem	7	1. poorest	0. no education	2. rural	0. Not weighed	0. no antenatal visits	0. single birth	1. married
ET7	4. ET7	2016	384	1272114	0. Not weighed	2. 20-24	1. Health facility	1. Single birth	1. Married		22. provincial hospital	2. female	2. respondent and husband/partner	0. no	1. big problem	2	4. richer	1. primary	2. rural	0. Not weighed		0. single birth	1. married
ET7	4. ET7	2016	430	710094	1. Weighed	2. 20-24	1. Health facility	1. Single birth	2. Otherwise	1. Yes	22. provincial hospital	2. female		0. no	1. big problem	1	2. poorer	0. no education	2. rural	2. from mother's recall	5	0. single birth	4. divorced
ET7	4. ET7	2016	384	1272114	1. Weighed	2. 20-24	1. Health facility	1. Single birth	2. Otherwise	1. Yes	22. provincial hospital	1. male	1. respondent alone	0. no	1. big problem	2	1. poorest	0. no education	2. rural	2. from mother's recall	3	0. single birth	2. living with partner
ET7	4. ET7	2016	587	41095	0. Not weighed	4. 30-34	2. otherwise	1. Single birth	2. Otherwise	1. Yes	11. respondent's home	1. male	1. respondent alone	0. no	2. not a big problem	6	5. richest	0. no education	1. urban	0. Not weighed	3	0. single birth	2. living with partner
ET7	4. ET7	2016	21	2004397	0. Not weighed	3. 25-29	2. otherwise	1. Single birth	1. Married	1. Yes	11. respondent's home	1. male	2. respondent and husband/partner	0. no	1. big problem	7	3. middle	0. no education	2. rural	0. Not weighed	1	0. single birth	1. married
ET7	4. ET7	2016	331	1945695	0. Not weighed	2. 20-24	2. otherwise	1. Single birth	1. Married	1. Yes	11. respondent's home	2. female	2. respondent and husband/partner	0. no	1. big problem	1	4. richer	1. primary	2. rural	0. Not weighed	5	0. single birth	1. married
ET7	4. ET7	2016	53	1938935	1. Weighed	4. 30-34	1. Health facility	1. Single birth	1. Married	1. Yes	22. provincial hospital	2. female	2. respondent and husband/partner	0. no	2. not a big problem	2	5. richest	3. higher	1. urban	1. Weighed	3	0. single birth	1. married
ET7	4. ET7	2016	384	1272114	1. Weighed	5. 35-39	1. Health facility	1. Single birth	1. Married		21. central hospital	1. male	4. husband/partner alone	0. no	2. not a big problem	6	4. richer	0. no education	2. rural	2. from mother's recall		0. single birth	1. married
ET7	4. ET7	2016	490	129214	0. Not weighed	3. 25-29	2. otherwise	1. Single birth	1. Married		11. respondent's home	1. male	1. respondent alone	0. no	1. big problem	2	2. poorer	3. higher	2. rural	0. Not weighed		0. single birth	1. married
ET7	4. ET7	2016	361	2974406	0. Not weighed	3. 25-29	1. Health facility	1. Single birth	1. Married	1. Yes	22. provincial hospital	2. female	1. respondent alone	0. no	1. big problem	2	5. richest	1. primary	1. urban	0. Not weighed	3	0. single birth	1. married
ET7	4. ET7	2016	633	2211171	1. Weighed	4. 30-34	2. otherwise	1. Single birth	1. Married		11. respondent's home	2. female	1. respondent alone	0. no	1. big problem	5	2. poorer	0. no education	2. rural	2. from mother's recall		0. single birth	1. married
ET7	4. ET7	2016	104	13138	0. Not weighed	4. 30-34	2. otherwise	1. Single birth	1. Married		11. respondent's home	2. female	4. husband/partner alone	0. no	2. not a big problem	5	1. poorest	0. no education	2. rural	0. Not weighed		0. single birth	1. married
ET7	4. ET7	2016	594	76355	1. Weighed	2. 20-24	1. Health facility	1. Single birth	1. Married		22. provincial hospital	1. male	2. respondent and husband/partner	0. no	1. big problem	2	2. poorer	0. no education	2. rural	2. from mother's recall		0. single birth	1. married
ET7	4. ET7	2016	438	3347232	0. Not weighed	6. 40-44	1. Health facility	1. Single birth	1. Married	1. Yes	22. provincial hospital	2. female	1. respondent alone	0. no	1. big problem	12	3. middle	0. no education	2. rural	0. Not weighed	2	0. single birth	1. married
ET7	4. ET7	2016	441	95888	0. Not weighed	4. 30-34	2. otherwise	1. Single birth	1. Married	1. Yes	11. respondent's home	1. male	4. husband/partner alone	0. no	1. big problem	5	1. poorest	0. no education	2. rural	0. Not weighed	6	0. single birth	1. married
ET7	4. ET7	2016	554	33104	0. Not weighed	2. 20-24	2. otherwise	1. Single birth	1. Married	1. Yes	11. respondent's home	1. male	2. respondent and husband/partner	0. no	2. not a big problem	1	4. richer	1. primary	2. rural	0. Not weighed	2	0. single birth	1. married
ET7	4. ET7	2016	13	54345	0. Not weighed	4. 30-34	2. otherwise	1. Single birth	1. Married		11. respondent's home	1. male	1. respondent alone	0. no	2. not a big problem	5	1. poorest	0. no education	2. rural	0. Not weighed		0. single birth	1. married
ET7	4. ET7	2016	474	2010528	0. Not weighed	5. 35-39	2. otherwise	1. Single birth	1. Married	2. No	11. respondent's home	1. male	4. husband/partner alone	0. no	1. big problem	4	2. poorer	0. no education	2. rural	0. Not weighed	0. no antenatal visits	0. single birth	1. married
ET7	4. ET7	2016	518	2313244	0. Not weighed	4. 30-34	2. otherwise	1. Single birth	1. Married	1. Yes	11. respondent's home	1. male	2. respondent and husband/partner	0. no	1. big problem	6	1. poorest	0. no education	2. rural	0. Not weighed	1	0. single birth	1. married
ET7	4. ET7	2016	289	3640357	0. Not weighed	6. 40-44	2. otherwise	1. Single birth	1. Married		11. respondent's home	2. female	2. respondent and husband/partner	0. no	1. big problem	10	2. poorer	0. no education	2. rural	0. Not weighed		0. single birth	1. married
ET7	4. ET7	2016	164	178293	1. Weighed	3. 25-29	1. Health facility	1. Single birth	1. Married	1. Yes	22. provincial hospital	1. male	1. respondent alone	0. no	2. not a big problem	2	2. poorer	1. primary	2. rural	2. from mother's recall	3	0. single birth	1. married
ET7	4. ET7	2016	268	839952	1. Weighed	1. 15-19	1. Health facility	1. Single birth	2. Otherwise	1. Yes	21. central hospital	2. female		0. no	2. not a big problem	1	5. richest	2. secondary	1. urban	2. from mother's recall	4	0. single birth	4. divorced
ET7	4. ET7	2016	468	1538548	0. Not weighed	3. 25-29	2. otherwise	1. Single birth	1. Married	1. Yes	11. respondent's home	1. male	2. respondent and husband/partner	0. no	1. big problem	4	1. poorest	1. primary	2. rural	0. Not weighed	6	0. single birth	1. married
ET7	4. ET7	2016	376	1168831	0. Not weighed	4. 30-34	2. otherwise	1. Single birth	1. Married	1. Yes	11. respondent's home	1. male	2. respondent and husband/partner	0. no	1. big problem	6	3. middle	0. no education	2. rural	0. Not weighed	2	0. single birth	1. married
ET7	4. ET7	2016	23	2354972	0. Not weighed	4. 30-34	2. otherwise	1. Single birth	1. Married	1. Yes	11. respondent's home	1. male	2. respondent and husband/partner	0. no	1. big problem	6	3. middle	0. no education	2. rural	0. Not weighed	3	0. single birth	1. married
ET7	4. ET7	2016	425	2315583	0. Not weighed	3. 25-29	2. otherwise	1. Single birth	1. Married		11. respondent's home	2. female	4. husband/partner alone	0. no	1. big problem	3	2. poorer	0. no education	2. rural	0. Not weighed		0. single birth	1. married
ET7	4. ET7	2016	254	1933118	0. Not weighed	2. 20-24	2. otherwise	1. Single birth	1. Married	1. Yes	11. respondent's home	1. male	2. respondent and husband/partner	0. no	2. not a big problem	2	4. richer	1. primary	2. rural	0. Not weighed	3	0. single birth	1. married
ET7	4. ET7	2016	523	87088	0. Not weighed	6. 40-44	2. otherwise	1. Single birth	1. Married	1. Yes	11. respondent's home	2. female	4. husband/partner alone	0. no	1. big problem	5	1. poorest	1. primary	2. rural	0. Not weighed	7	0. single birth	1. married
ET7	4. ET7	2016	263	116266	0. Not weighed	5. 35-39	2. otherwise	1. Single birth	1. Married		11. respondent's home	1. male	4. husband/partner alone	0. no	1. big problem	9	2. poorer	0. no education	2. rural	0. Not weighed		0. single birth	1. married
ET7	4. ET7	2016	384	1272114	0. Not weighed	5. 35-39	2. otherwise	1. Single birth	1. Married		11. respondent's home	2. female	4. husband/partner alone	0. no	2. not a big problem	10	4. richer	1. primary	2. rural	0. Not weighed		0. single birth	1. married
ET7	4. ET7	2016	599	31765	0. Not weighed	2. 20-24	2. otherwise	1. Single birth	1. Married	2. No	11. respondent's home	1. male	1. respondent alone	0. no	1. big problem	3	1. poorest	0. no education	2. rural	0. Not weighed	0. no antenatal visits	0. single birth	1. married
ET7	4. ET7	2016	210	440156	0. Not weighed	3. 25-29	2. otherwise	1. Single birth	2. Otherwise	1. Yes	11. respondent's home	1. male		0. no	2. not a big problem	3	1. poorest	0. no education	2. rural	0. Not weighed	2	0. single birth	4. divorced
ET7	4. ET7	2016	385	57816	0. Not weighed	3. 25-29	1. Health facility	1. Single birth	2. Otherwise	1. Yes	22. provincial hospital	2. female		0. no	1. big problem	2	5. richest	0. no education	1. urban	0. Not weighed	3	0. single birth	4. divorced
ET7	4. ET7	2016	620	32634	0. Not weighed	4. 30-34	2. otherwise	1. Single birth	1. Married		11. respondent's home	1. male	2. respondent and husband/partner	0. no	2. not a big problem	4	1. poorest	1. primary	2. rural	0. Not weighed		0. single birth	1. married
ET7	4. ET7	2016	184	154493	0. Not weighed	6. 40-44	2. otherwise	1. Single birth	1. Married	2. No	11. respondent's home	1. male	2. respondent and husband/partner	0. no	2. not a big problem	7	1. poorest	0. no education	2. rural	0. Not weighed	0. no antenatal visits	0. single birth	1. married
ET7	4. ET7	2016	176	2090144	1. Weighed	3. 25-29	1. Health facility	1. Single birth	1. Married		22. provincial hospital	1. male	2. respondent and husband/partner	0. no	2. not a big problem	3	3. middle	0. no education	2. rural	2. from mother's recall		0. single birth	1. married
ET7	4. ET7	2016	500	31565	1. Weighed	3. 25-29	1. Health facility	1. Single birth	1. Married	1. Yes	21. central hospital	1. male	2. respondent and husband/partner	0. no	2. not a big problem	3	5. richest	1. primary	1. urban	2. from mother's recall	1	0. single birth	1. married
ET7	4. ET7	2016	126	2004016	1. Weighed	3. 25-29	1. Health facility	1. Single birth	1. Married	1. Yes	22. provincial hospital	2. female	4. husband/partner alone	0. no	2. not a big problem	3	4. richer	1. primary	2. rural	2. from mother's recall	6	0. single birth	1. married
ET7	4. ET7	2016	567	101962	1. Weighed	2. 20-24	1. Health facility	1. Single birth	1. Married	1. Yes	21. central hospital	1. male	2. respondent and husband/partner	0. no	2. not a big problem	1	5. richest	1. primary	1. urban	2. from mother's recall	3	0. single birth	1. married
ET7	4. ET7	2016	526	71243	0. Not weighed	3. 25-29	2. otherwise	1. Single birth	1. Married	2. No	11. respondent's home	1. male	2. respondent and husband/partner	0. no	2. not a big problem	2	2. poorer	0. no education	2. rural	0. Not weighed	0. no antenatal visits	0. single birth	1. married
ET7	4. ET7	2016	419	38562	0. Not weighed	4. 30-34	2. otherwise	1. Single birth	1. Married		11. respondent's home	2. female	2. respondent and husband/partner	0. no	2. not a big problem	7	4. richer	1. primary	2. rural	0. Not weighed		0. single birth	1. married
ET7	4. ET7	2016	344	62250	0. Not weighed	3. 25-29	2. otherwise	1. Single birth	2. Otherwise		11. respondent's home	1. male		0. no	1. big problem	5	1. poorest	0. no education	2. rural	0. Not weighed		0. single birth	4. divorced
ET7	4. ET7	2016	555	2643866	1. Weighed	5. 35-39	1. Health facility	1. Single birth	1. Married		23. municipal hospital	2. female	1. respondent alone	0. no	1. big problem	7	2. poorer	1. primary	2. rural	2. from mother's recall		0. single birth	1. married
ET7	4. ET7	2016	344	62250	0. Not weighed	7. 45-49	2. otherwise	1. Single birth	1. Married		11. respondent's home	1. male	2. respondent and husband/partner	0. no	1. big problem	4	1. poorest	0. no education	2. rural	0. Not weighed		0. single birth	1. married
ET7	4. ET7	2016	135	94466	0. Not weighed	1. 15-19	2. otherwise	1. Single birth	1. Married	2. No	11. respondent's home	2. female	1. respondent alone	0. no	1. big problem	1	1. poorest	0. no education	2. rural	0. Not weighed	0. no antenatal visits	0. single birth	1. married
ET7	4. ET7	2016	562	4012839	0. Not weighed	1. 15-19	2. otherwise	1. Single birth	1. Married	1. Yes	11. respondent's home	1. male	2. respondent and husband/partner	0. no	1. big problem	1	2. poorer	0. no education	2. rural	0. Not weighed	3	0. single birth	1. married
ET7	4. ET7	2016	247	559482	1. Weighed	6. 40-44	1. Health facility	1. Single birth	1. Married	1. Yes	21. central hospital	2. female	2. respondent and husband/partner	0. no	2. not a big problem	3	5. richest	3. higher	1. urban	2. from mother's recall	12	0. single birth	1. married
ET7	4. ET7	2016	6	166429	0. Not weighed	4. 30-34	2. otherwise	1. Single birth	1. Married	1. Yes	11. respondent's home	2. female	2. respondent and husband/partner	0. no	2. not a big problem	4	3. middle	1. primary	2. rural	0. Not weighed	3	0. single birth	1. married
ET7	4. ET7	2016	101	96499	1. Weighed	4. 30-34	1. Health facility	1. Single birth	1. Married	1. Yes	21. central hospital	2. female	2. respondent and husband/partner	0. no	2. not a big problem	1	5. richest	3. higher	1. urban	2. from mother's recall	8	0. single birth	1. married
ET7	4. ET7	2016	228	41163	1. Weighed	4. 30-34	1. Health facility	1. Single birth	1. Married	1. Yes	21. central hospital	1. male	2. respondent and husband/partner	0. no	2. not a big problem	3	5. richest	0. no education	1. urban	2. from mother's recall	7	0. single birth	1. married
ET7	4. ET7	2016	472	2017023	0. Not weighed	3. 25-29	2. otherwise	1. Single birth	1. Married	1. Yes	11. respondent's home	1. male	2. respondent and husband/partner	0. no	1. big problem	4	4. richer	0. no education	2. rural	0. Not weighed	6	0. single birth	1. married
ET7	4. ET7	2016	506	3603921	0. Not weighed	7. 45-49	2. otherwise	1. Single birth	1. Married	2. No	11. respondent's home	2. female	4. husband/partner alone	0. no	1. big problem	4	2. poorer	0. no education	2. rural	0. Not weighed	0. no antenatal visits	0. single birth	1. married
ET7	4. ET7	2016	199	1807008	0. Not weighed	2. 20-24	2. otherwise	1. Single birth	1. Married	2. No	11. respondent's home	1. male	2. respondent and husband/partner	0. no	1. big problem	3	2. poorer	0. no education	2. rural	0. Not weighed	0. no antenatal visits	0. single birth	1. married
ET7	4. ET7	2016	130	126382	0. Not weighed	2. 20-24	2. otherwise	1. Single birth	2. Otherwise	2. No	12. other home	1. male		0. no	1. big problem	3	1. poorest	0. no education	2. rural	0. Not weighed	0. no antenatal visits	0. single birth	4. divorced
ET7	4. ET7	2016	406	1939714	0. Not weighed	3. 25-29	2. otherwise	1. Single birth	2. Otherwise	1. Yes	11. respondent's home	1. male		0. no	1. big problem	1	1. poorest	0. no education	2. rural	0. Not weighed	4	0. single birth	0. never in union
ET7	4. ET7	2016	643	60400	0. Not weighed	3. 25-29	2. otherwise	1. Single birth	1. Married	2. No	11. respondent's home	2. female	2. respondent and husband/partner	0. no	1. big problem	7	1. poorest	0. no education	2. rural	0. Not weighed	0. no antenatal visits	0. single birth	1. married
ET7	4. ET7	2016	75	119701	0. Not weighed	3. 25-29	2. otherwise	1. Single birth	1. Married	2. No	11. respondent's home	1. male	2. respondent and husband/partner	0. no	1. big problem	1	1. poorest	0. no education	2. rural	0. Not weighed	0. no antenatal visits	0. single birth	1. married
ET7	4. ET7	2016	528	420029	0. Not weighed	3. 25-29	2. otherwise	1. Single birth	1. Married	1. Yes	11. respondent's home	2. female	1. respondent alone	0. no	1. big problem	5	1. poorest	0. no education	2. rural	0. Not weighed	4	0. single birth	1. married
ET7	4. ET7	2016	341	614167	1. Weighed	3. 25-29	1. Health facility	1. Single birth	1. Married	1. Yes	22. provincial hospital	1. male	1. respondent alone	0. no	2. not a big problem	2	2. poorer	1. primary	2. rural	2. from mother's recall	5	0. single birth	1. married
ET7	4. ET7	2016	386	66153	1. Weighed	5. 35-39	1. Health facility	2. mutiple	1. Married	1. Yes	21. central hospital	1. male	2. respondent and husband/partner	0. no	1. big problem	8	2. poorer	0. no education	2. rural	2. from mother's recall	3	2. 2nd of multiple	1. married
ET7	4. ET7	2016	242	95418	0. Not weighed	4. 30-34	2. otherwise	1. Single birth	1. Married		11. respondent's home	2. female	2. respondent and husband/partner	0. no	2. not a big problem	6	3. middle	0. no education	2. rural	0. Not weighed		0. single birth	1. married
ET7	4. ET7	2016	205	136333	0. Not weighed	3. 25-29	1. Health facility	1. Single birth	1. Married	1. Yes	31. private hospital/clinic	1. male	2. respondent and husband/partner	0. no	1. big problem	1	5. richest	0. no education	1. urban	0. Not weighed	3	0. single birth	1. married
ET7	4. ET7	2016	299	55383	0. Not weighed	6. 40-44	2. otherwise	1. Single birth	1. Married	2. No	11. respondent's home	1. male	2. respondent and husband/partner	0. no	2. not a big problem	6	4. richer	1. primary	2. rural	0. Not weighed	0. no antenatal visits	0. single birth	1. married
ET7	4. ET7	2016	164	178293	0. Not weighed	2. 20-24	1. Health facility	1. Single birth	1. Married		22. provincial hospital	1. male	4. husband/partner alone	0. no	2. not a big problem	3	5. richest	1. primary	2. rural	0. Not weighed		0. single birth	1. married
ET7	4. ET7	2016	81	754952	1. Weighed	4. 30-34	1. Health facility	1. Single birth	1. Married	1. Yes	21. central hospital	1. male	2. respondent and husband/partner	0. no	2. not a big problem	2	5. richest	2. secondary	1. urban	2. from mother's recall	4	0. single birth	1. married
ET7	4. ET7	2016	520	337383	1. Weighed	2. 20-24	1. Health facility	1. Single birth	1. Married		21. central hospital	1. male	2. respondent and husband/partner	0. no	2. not a big problem	3	5. richest	0. no education	1. urban	2. from mother's recall		0. single birth	1. married
ET7	4. ET7	2016	172	102411	0. Not weighed	4. 30-34	2. otherwise	1. Single birth	1. Married	2. No	11. respondent's home	1. male	2. respondent and husband/partner	0. no	1. big problem	3	1. poorest	0. no education	2. rural	0. Not weighed	0. no antenatal visits	0. single birth	1. married
ET7	4. ET7	2016	156	559356	0. Not weighed	2. 20-24	2. otherwise	1. Single birth	2. Otherwise	1. Yes	11. respondent's home	1. male		0. no	1. big problem	1	1. poorest	1. primary	2. rural	0. Not weighed	2	0. single birth	4. divorced
ET7	4. ET7	2016	93	3024497	1. Weighed	1. 15-19	1. Health facility	1. Single birth	1. Married	1. Yes	22. provincial hospital	2. female	2. respondent and husband/partner	0. no	1. big problem	2	2. poorer	0. no education	2. rural	2. from mother's recall	1	0. single birth	1. married
ET7	4. ET7	2016	614	34093	1. Weighed	7. 45-49	1. Health facility	1. Single birth	1. Married	1. Yes	31. private hospital/clinic	1. male	2. respondent and husband/partner	0. no	2. not a big problem	4	5. richest	2. secondary	1. urban	2. from mother's recall	10	0. single birth	1. married
ET7	4. ET7	2016	470	1589058	1. Weighed	3. 25-29	1. Health facility	1. Single birth	1. Married	1. Yes	23. municipal hospital	1. male	1. respondent alone	0. no	2. not a big problem	3	2. poorer	0. no education	2. rural	2. from mother's recall	4	0. single birth	1. married
ET7	4. ET7	2016	601	4987751	0. Not weighed	2. 20-24	2. otherwise	1. Single birth	1. Married		11. respondent's home	1. male	4. husband/partner alone	0. no	1. big problem	2	1. poorest	0. no education	2. rural	0. Not weighed		0. single birth	1. married
ET7	4. ET7	2016	386	66153	0. Not weighed	5. 35-39	2. otherwise	1. Single birth	1. Married		11. respondent's home	2. female	2. respondent and husband/partner	0. no	1. big problem	8	2. poorer	0. no education	2. rural	0. Not weighed		0. single birth	1. married
ET7	4. ET7	2016	346	19354	1. Weighed	4. 30-34	1. Health facility	2. mutiple	1. Married		21. central hospital	1. male	4. husband/partner alone	0. no	1. big problem	4	1. poorest	0. no education	2. rural	1. Weighed		1. 1st of multiple	1. married
ET7	4. ET7	2016	272	1731889	0. Not weighed	5. 35-39	2. otherwise	1. Single birth	1. Married		11. respondent's home	2. female	1. respondent alone	0. no	1. big problem	6	4. richer	2. secondary	2. rural	0. Not weighed		0. single birth	1. married
ET7	4. ET7	2016	387	39395	1. Weighed	4. 30-34	1. Health facility	1. Single birth	1. Married	1. Yes	21. central hospital	2. female	2. respondent and husband/partner	0. no	2. not a big problem	3	5. richest	3. higher	1. urban	2. from mother's recall	2	0. single birth	1. married
ET7	4. ET7	2016	506	3603921	0. Not weighed	2. 20-24	2. otherwise	1. Single birth	1. Married	1. Yes	11. respondent's home	1. male	2. respondent and husband/partner	0. no	1. big problem	2	1. poorest	0. no education	2. rural	0. Not weighed	3	0. single birth	1. married
ET7	4. ET7	2016	306	1582356	0. Not weighed	2. 20-24	2. otherwise	1. Single birth	1. Married	2. No	11. respondent's home	2. female	2. respondent and husband/partner	0. no	1. big problem	1	3. middle	1. primary	2. rural	0. Not weighed	0. no antenatal visits	0. single birth	1. married
ET7	4. ET7	2016	439	530342	1. Weighed	2. 20-24	1. Health facility	1. Single birth	1. Married	1. Yes	22. provincial hospital	2. female	1. respondent alone	0. no	1. big problem	6	5. richest	0. no education	1. urban	1. Weighed	6	0. single birth	1. married
ET7	4. ET7	2016	365	1323396	0. Not weighed	3. 25-29	2. otherwise	1. Single birth	1. Married		11. respondent's home	1. male	4. husband/partner alone	0. no	2. not a big problem	4	1. poorest	0. no education	2. rural	0. Not weighed		0. single birth	1. married
ET7	4. ET7	2016	480	547845	0. Not weighed	2. 20-24	2. otherwise	1. Single birth	1. Married	2. No	11. respondent's home	2. female	4. husband/partner alone	0. no	1. big problem	1	1. poorest	0. no education	2. rural	0. Not weighed	0. no antenatal visits	0. single birth	1. married
ET7	4. ET7	2016	135	94466	0. Not weighed	3. 25-29	2. otherwise	1. Single birth	1. Married		11. respondent's home	1. male	4. husband/partner alone	0. no	2. not a big problem	6	1. poorest	0. no education	2. rural	0. Not weighed		0. single birth	1. married
ET7	4. ET7	2016	316	2490708	0. Not weighed	2. 20-24	2. otherwise	1. Single birth	1. Married	1. Yes	11. respondent's home	2. female	4. husband/partner alone	0. no	1. big problem	3	4. richer	0. no education	2. rural	0. Not weighed	2	0. single birth	1. married
ET7	4. ET7	2016	610	2422890	0. Not weighed	2. 20-24	2. otherwise	1. Single birth	1. Married		11. respondent's home	2. female	1. respondent alone	0. no	1. big problem	4	1. poorest	0. no education	2. rural	0. Not weighed		0. single birth	1. married
ET7	4. ET7	2016	368	80695	0. Not weighed	4. 30-34	2. otherwise	1. Single birth	1. Married	1. Yes	11. respondent's home	2. female	2. respondent and husband/partner	0. no	1. big problem	6	1. poorest	0. no education	2. rural	0. Not weighed	5	0. single birth	1. married
ET7	4. ET7	2016	388	2661211	0. Not weighed	5. 35-39	2. otherwise	1. Single birth	1. Married	1. Yes	11. respondent's home	1. male	4. husband/partner alone	0. no	1. big problem	7	3. middle	0. no education	1. urban	0. Not weighed	3	0. single birth	1. married
ET7	4. ET7	2016	507	5972	0. Not weighed	2. 20-24	2. otherwise	1. Single birth	1. Married	2. No	11. respondent's home	2. female	2. respondent and husband/partner	0. no	1. big problem	1	1. poorest	1. primary	2. rural	0. Not weighed	0. no antenatal visits	0. single birth	1. married
ET7	4. ET7	2016	418	43367	0. Not weighed	4. 30-34	2. otherwise	1. Single birth	1. Married	1. Yes	11. respondent's home	2. female	2. respondent and husband/partner	0. no	2. not a big problem	5	5. richest	1. primary	1. urban	0. Not weighed	7	0. single birth	1. married
ET7	4. ET7	2016	242	95418	0. Not weighed	4. 30-34	2. otherwise	1. Single birth	1. Married	1. Yes	11. respondent's home	1. male	2. respondent and husband/partner	0. no	1. big problem	7	2. poorer	0. no education	2. rural	0. Not weighed	7	0. single birth	1. married
ET7	4. ET7	2016	350	2027508	0. Not weighed	2. 20-24	2. otherwise	1. Single birth	1. Married	1. Yes	11. respondent's home	1. male	4. husband/partner alone	0. no	2. not a big problem	2	4. richer	1. primary	2. rural	0. Not weighed	6	0. single birth	1. married
ET7	4. ET7	2016	242	95418	0. Not weighed	3. 25-29	2. otherwise	1. Single birth	1. Married		11. respondent's home	2. female	2. respondent and husband/partner	0. no	1. big problem	3	1. poorest	0. no education	2. rural	0. Not weighed		0. single birth	1. married
ET7	4. ET7	2016	37	70855	0. Not weighed	6. 40-44	2. otherwise	1. Single birth	1. Married	2. No	11. respondent's home	1. male	2. respondent and husband/partner	0. no	1. big problem	9	1. poorest	0. no education	2. rural	0. Not weighed	0. no antenatal visits	0. single birth	1. married
ET7	4. ET7	2016	62	2805615	0. Not weighed	4. 30-34	2. otherwise	1. Single birth	1. Married	2. No	11. respondent's home	2. female	2. respondent and husband/partner	0. no	1. big problem	5	3. middle	0. no education	2. rural	0. Not weighed	0. no antenatal visits	0. single birth	1. married
ET7	4. ET7	2016	344	62250	0. Not weighed	3. 25-29	2. otherwise	1. Single birth	1. Married		11. respondent's home	2. female	2. respondent and husband/partner	0. no	1. big problem	4	1. poorest	0. no education	2. rural	0. Not weighed		0. single birth	1. married
ET7	4. ET7	2016	116	311202	0. Not weighed	3. 25-29	2. otherwise	1. Single birth	1. Married	2. No	11. respondent's home	2. female	2. respondent and husband/partner	0. no	1. big problem	6	1. poorest	0. no education	2. rural	0. Not weighed	0. no antenatal visits	0. single birth	1. married
ET7	4. ET7	2016	643	60400	0. Not weighed	5. 35-39	2. otherwise	1. Single birth	1. Married	2. No	11. respondent's home	1. male	2. respondent and husband/partner	0. no	2. not a big problem	6	3. middle	0. no education	2. rural	0. Not weighed	0. no antenatal visits	0. single birth	1. married
ET7	4. ET7	2016	50	1438423	0. Not weighed	2. 20-24	1. Health facility	1. Single birth	1. Married	2. No	22. provincial hospital	1. male	2. respondent and husband/partner	0. no	1. big problem	1	1. poorest	0. no education	2. rural	0. Not weighed	0. no antenatal visits	0. single birth	1. married
ET7	4. ET7	2016	32	2112978	0. Not weighed	2. 20-24	2. otherwise	1. Single birth	1. Married	2. No	96. other	1. male	2. respondent and husband/partner	1. yes	1. big problem	3	3. middle	1. primary	2. rural	0. Not weighed	0. no antenatal visits	0. single birth	1. married
ET7	4. ET7	2016	289	3640357	0. Not weighed	3. 25-29	2. otherwise	1. Single birth	1. Married	1. Yes	11. respondent's home	2. female	4. husband/partner alone	0. no	1. big problem	6	2. poorer	0. no education	2. rural	0. Not weighed	2	0. single birth	1. married
ET7	4. ET7	2016	622	48339	0. Not weighed	2. 20-24	2. otherwise	1. Single birth	2. Otherwise	2. No	11. respondent's home	2. female		0. no	1. big problem	1	2. poorer	0. no education	2. rural	0. Not weighed	0. no antenatal visits	0. single birth	4. divorced
ET7	4. ET7	2016	208	305302	0. Not weighed	2. 20-24	2. otherwise	1. Single birth	1. Married	2. No	11. respondent's home	2. female	2. respondent and husband/partner	0. no	2. not a big problem	4	2. poorer	0. no education	2. rural	0. Not weighed	0. no antenatal visits	0. single birth	1. married
ET7	4. ET7	2016	329	33115	1. Weighed	6. 40-44	1. Health facility	1. Single birth	1. Married	1. Yes	22. provincial hospital	1. male	2. respondent and husband/partner	0. no	1. big problem	7	4. richer	1. primary	2. rural	2. from mother's recall	4	0. single birth	1. married
ET7	4. ET7	2016	214	893440	1. Weighed	4. 30-34	1. Health facility	1. Single birth	1. Married		22. provincial hospital	1. male	2. respondent and husband/partner	0. no	2. not a big problem	9	1. poorest	0. no education	2. rural	2. from mother's recall		0. single birth	1. married
ET7	4. ET7	2016	615	129646	0. Not weighed	4. 30-34	2. otherwise	1. Single birth	1. Married		11. respondent's home	1. male	4. husband/partner alone	0. no	1. big problem	3	1. poorest	0. no education	2. rural	0. Not weighed		0. single birth	1. married
ET7	4. ET7	2016	439	530342	0. Not weighed	5. 35-39	2. otherwise	1. Single birth	1. Married	1. Yes	11. respondent's home	1. male	1. respondent alone	0. no	2. not a big problem	7	5. richest	0. no education	1. urban	0. Not weighed	3	0. single birth	1. married
ET7	4. ET7	2016	207	2178970	0. Not weighed	4. 30-34	2. otherwise	1. Single birth	1. Married	1. Yes	11. respondent's home	1. male	2. respondent and husband/partner	0. no	1. big problem	5	5. richest	0. no education	2. rural	0. Not weighed	3	0. single birth	1. married
ET7	4. ET7	2016	359	1287902	1. Weighed	5. 35-39	2. otherwise	1. Single birth	2. Otherwise	1. Yes	96. other	2. female	2. respondent and husband/partner	0. no	2. not a big problem	7	4. richer	0. no education	2. rural	2. from mother's recall	4	0. single birth	2. living with partner
ET7	4. ET7	2016	156	559356	0. Not weighed	5. 35-39	2. otherwise	1. Single birth	1. Married		11. respondent's home	2. female	2. respondent and husband/partner	0. no	1. big problem	7	1. poorest	0. no education	2. rural	0. Not weighed		0. single birth	1. married
ET7	4. ET7	2016	389	126565	0. Not weighed	1. 15-19	2. otherwise	1. Single birth	1. Married	2. No	11. respondent's home	1. male	1. respondent alone	0. no	1. big problem	1	1. poorest	0. no education	2. rural	0. Not weighed	0. no antenatal visits	0. single birth	1. married
ET7	4. ET7	2016	324	142338	0. Not weighed	4. 30-34	2. otherwise	1. Single birth	2. Otherwise	2. No	11. respondent's home	2. female		0. no	2. not a big problem	5	1. poorest	0. no education	2. rural	0. Not weighed	0. no antenatal visits	0. single birth	5. no longer living together/separated
ET7	4. ET7	2016	315	29437	0. Not weighed	4. 30-34	2. otherwise	1. Single birth	1. Married	2. No	11. respondent's home	1. male	2. respondent and husband/partner	0. no	1. big problem	5	1. poorest	2. secondary	2. rural	0. Not weighed	0. no antenatal visits	0. single birth	1. married
ET7	4. ET7	2016	599	31765	0. Not weighed	2. 20-24	2. otherwise	1. Single birth	1. Married		11. respondent's home	2. female	2. respondent and husband/partner	0. no	2. not a big problem	2	1. poorest	0. no education	2. rural	0. Not weighed		0. single birth	1. married
ET7	4. ET7	2016	389	126565	0. Not weighed	5. 35-39	2. otherwise	1. Single birth	1. Married	1. Yes	11. respondent's home	1. male	2. respondent and husband/partner	0. no	1. big problem	7	1. poorest	0. no education	2. rural	0. Not weighed	3	0. single birth	1. married
ET7	4. ET7	2016	46	37168	0. Not weighed	3. 25-29	2. otherwise	1. Single birth	1. Married	2. No	11. respondent's home	2. female	4. husband/partner alone	0. no	1. big problem	2	3. middle	0. no education	2. rural	0. Not weighed	0. no antenatal visits	0. single birth	1. married
ET7	4. ET7	2016	457	145728	0. Not weighed	5. 35-39	2. otherwise	1. Single birth	1. Married	2. No	11. respondent's home	1. male	2. respondent and husband/partner	0. no	1. big problem	11	2. poorer	0. no education	2. rural	0. Not weighed	0. no antenatal visits	0. single birth	1. married
ET7	4. ET7	2016	389	126565	0. Not weighed	3. 25-29	2. otherwise	1. Single birth	1. Married	2. No	11. respondent's home	1. male	4. husband/partner alone	0. no	2. not a big problem	5	1. poorest	0. no education	2. rural	0. Not weighed	0. no antenatal visits	0. single birth	1. married
ET7	4. ET7	2016	481	619484	1. Weighed	2. 20-24	1. Health facility	1. Single birth	1. Married		21. central hospital	2. female	2. respondent and husband/partner	0. no	2. not a big problem	2	1. poorest	2. secondary	2. rural	2. from mother's recall		0. single birth	1. married
ET7	4. ET7	2016	544	26157	0. Not weighed	3. 25-29	2. otherwise	1. Single birth	1. Married		11. respondent's home	2. female	2. respondent and husband/partner	0. no	1. big problem	4	1. poorest	0. no education	2. rural	0. Not weighed		0. single birth	1. married
ET7	4. ET7	2016	607	42693	0. Not weighed	3. 25-29	2. otherwise	1. Single birth	1. Married		11. respondent's home	1. male	2. respondent and husband/partner	0. no	2. not a big problem	5	3. middle	0. no education	2. rural	0. Not weighed		0. single birth	1. married
ET7	4. ET7	2016	377	194199	0. Not weighed	2. 20-24	2. otherwise	1. Single birth	1. Married	1. Yes	11. respondent's home	2. female	2. respondent and husband/partner	0. no	2. not a big problem	4	5. richest	1. primary	1. urban	0. Not weighed	9	0. single birth	1. married
ET7	4. ET7	2016	447	2905353	0. Not weighed	1. 15-19	2. otherwise	1. Single birth	1. Married	1. Yes	11. respondent's home	1. male	1. respondent alone	0. no	1. big problem	1	4. richer	1. primary	2. rural	0. Not weighed	4	0. single birth	1. married
ET7	4. ET7	2016	528	420029	0. Not weighed	5. 35-39	2. otherwise	1. Single birth	1. Married		11. respondent's home	2. female	4. husband/partner alone	0. no	1. big problem	8	1. poorest	0. no education	2. rural	0. Not weighed		0. single birth	1. married
ET7	4. ET7	2016	114	52120	1. Weighed	3. 25-29	1. Health facility	1. Single birth	1. Married	1. Yes	21. central hospital	2. female	4. husband/partner alone	0. no	1. big problem	1	3. middle	1. primary	1. urban	2. from mother's recall	2	0. single birth	1. married
ET7	4. ET7	2016	456	2256514	0. Not weighed	3. 25-29	2. otherwise	1. Single birth	1. Married	2. No	11. respondent's home	1. male	1. respondent alone	0. no	1. big problem	4	3. middle	0. no education	2. rural	0. Not weighed	0. no antenatal visits	0. single birth	1. married
ET7	4. ET7	2016	398	3522058	0. Not weighed	5. 35-39	2. otherwise	1. Single birth	1. Married		11. respondent's home	1. male	4. husband/partner alone	0. no	2. not a big problem	9	4. richer	0. no education	2. rural	0. Not weighed		0. single birth	1. married
ET7	4. ET7	2016	488	66556	0. Not weighed	2. 20-24	2. otherwise	1. Single birth	1. Married		11. respondent's home	1. male	4. husband/partner alone	0. no	1. big problem	2	1. poorest	0. no education	2. rural	0. Not weighed		0. single birth	1. married
ET7	4. ET7	2016	444	54976	1. Weighed	3. 25-29	1. Health facility	1. Single birth	1. Married	1. Yes	21. central hospital	1. male	4. husband/partner alone	0. no	2. not a big problem	2	5. richest	1. primary	1. urban	2. from mother's recall	6	0. single birth	1. married
ET7	4. ET7	2016	12	2069881	0. Not weighed	2. 20-24	2. otherwise	1. Single birth	1. Married		11. respondent's home	2. female	4. husband/partner alone	0. no	2. not a big problem	2	3. middle	1. primary	2. rural	0. Not weighed		0. single birth	1. married
ET7	4. ET7	2016	280	2357173	0. Not weighed	5. 35-39	2. otherwise	1. Single birth	1. Married	1. Yes	11. respondent's home	2. female	2. respondent and husband/partner	0. no	1. big problem	5	4. richer	0. no education	2. rural	0. Not weighed	4	0. single birth	1. married
ET7	4. ET7	2016	550	772918	1. Weighed	5. 35-39	1. Health facility	1. Single birth	1. Married	1. Yes	21. central hospital	1. male	1. respondent alone	0. no	2. not a big problem	4	5. richest	1. primary	1. urban	2. from mother's recall	2	0. single birth	1. married
ET7	4. ET7	2016	389	126565	0. Not weighed	1. 15-19	2. otherwise	1. Single birth	1. Married	1. Yes	11. respondent's home	2. female	4. husband/partner alone	0. no	2. not a big problem	1	1. poorest	0. no education	2. rural	0. Not weighed	1	0. single birth	1. married
ET7	4. ET7	2016	514	65337	0. Not weighed	5. 35-39	2. otherwise	1. Single birth	1. Married	2. No	11. respondent's home	2. female	2. respondent and husband/partner	0. no	1. big problem	4	5. richest	0. no education	1. urban	0. Not weighed	0. no antenatal visits	0. single birth	1. married
ET7	4. ET7	2016	64	171758	1. Weighed	5. 35-39	1. Health facility	1. Single birth	1. Married	2. No	31. private hospital/clinic	2. female	2. respondent and husband/partner	0. no	2. not a big problem	7	5. richest	0. no education	1. urban	2. from mother's recall	0. no antenatal visits	0. single birth	1. married
ET7	4. ET7	2016	116	311202	0. Not weighed	4. 30-34	2. otherwise	1. Single birth	1. Married		11. respondent's home	2. female	2. respondent and husband/partner	0. no	2. not a big problem	7	1. poorest	0. no education	2. rural	0. Not weighed		0. single birth	1. married
ET7	4. ET7	2016	390	62019	1. Weighed	5. 35-39	1. Health facility	1. Single birth	1. Married	1. Yes	22. provincial hospital	2. female	2. respondent and husband/partner	0. no	1. big problem	6	5. richest	1. primary	1. urban	2. from mother's recall	4	0. single birth	1. married
ET7	4. ET7	2016	29	52982	1. Weighed	4. 30-34	2. otherwise	1. Single birth	1. Married	1. Yes	11. respondent's home	2. female	2. respondent and husband/partner	0. no	2. not a big problem	2	5. richest	2. secondary	1. urban	2. from mother's recall	5	0. single birth	1. married
ET7	4. ET7	2016	379	1223278	0. Not weighed	3. 25-29	2. otherwise	1. Single birth	1. Married		11. respondent's home	1. male	2. respondent and husband/partner	0. no	2. not a big problem	4	1. poorest	0. no education	2. rural	0. Not weighed		0. single birth	1. married
ET7	4. ET7	2016	537	1885880	0. Not weighed	4. 30-34	2. otherwise	1. Single birth	1. Married	1. Yes	11. respondent's home	2. female	4. husband/partner alone	0. no	1. big problem	3	1. poorest	0. no education	2. rural	0. Not weighed	5	0. single birth	1. married
ET7	4. ET7	2016	486	2005779	0. Not weighed	4. 30-34	2. otherwise	1. Single birth	1. Married	1. Yes	12. other home	1. male	2. respondent and husband/partner	0. no	1. big problem	5	3. middle	0. no education	2. rural	0. Not weighed	6	0. single birth	1. married
ET7	4. ET7	2016	390	62019	1. Weighed	3. 25-29	1. Health facility	1. Single birth	1. Married	1. Yes	21. central hospital	2. female	4. husband/partner alone	0. no	1. big problem	2	5. richest	0. no education	1. urban	2. from mother's recall	4	0. single birth	1. married
ET7	4. ET7	2016	320	154743	0. Not weighed	4. 30-34	2. otherwise	1. Single birth	1. Married		11. respondent's home	1. male	2. respondent and husband/partner	0. no	2. not a big problem	6	4. richer	0. no education	2. rural	0. Not weighed		0. single birth	1. married
ET7	4. ET7	2016	298	589952	0. Not weighed	4. 30-34	2. otherwise	1. Single birth	1. Married	1. Yes	11. respondent's home	1. male	2. respondent and husband/partner	0. no	2. not a big problem	4	3. middle	0. no education	2. rural	0. Not weighed	5	0. single birth	1. married
ET7	4. ET7	2016	292	3480521	1. Weighed	4. 30-34	1. Health facility	1. Single birth	1. Married	1. Yes	21. central hospital	1. male	2. respondent and husband/partner	0. no	2. not a big problem	2	5. richest	3. higher	1. urban	2. from mother's recall	4	0. single birth	1. married
ET7	4. ET7	2016	391	1466753	1. Weighed	4. 30-34	1. Health facility	1. Single birth	2. Otherwise	2. No	22. provincial hospital	2. female		0. no	2. not a big problem	2	5. richest	2. secondary	1. urban	2. from mother's recall	0. no antenatal visits	0. single birth	0. never in union
ET7	4. ET7	2016	602	218504	0. Not weighed	1. 15-19	2. otherwise	1. Single birth	1. Married	2. No	11. respondent's home	1. male	2. respondent and husband/partner	0. no	1. big problem	1	2. poorer	0. no education	2. rural	0. Not weighed	0. no antenatal visits	0. single birth	1. married
ET7	4. ET7	2016	391	1466753	0. Not weighed	5. 35-39	2. otherwise	1. Single birth	1. Married	1. Yes	11. respondent's home	2. female	2. respondent and husband/partner	0. no	1. big problem	5	5. richest	1. primary	1. urban	0. Not weighed	4	0. single birth	1. married
ET7	4. ET7	2016	391	1466753	0. Not weighed	5. 35-39	2. otherwise	1. Single birth	1. Married		11. respondent's home	1. male	2. respondent and husband/partner	0. no	1. big problem	5	5. richest	1. primary	1. urban	0. Not weighed		0. single birth	1. married
ET7	4. ET7	2016	337	2130997	0. Not weighed	2. 20-24	2. otherwise	1. Single birth	1. Married	2. No	11. respondent's home	2. female	2. respondent and husband/partner	0. no	2. not a big problem	2	4. richer	0. no education	2. rural	0. Not weighed	0. no antenatal visits	0. single birth	1. married
ET7	4. ET7	2016	446	22155	1. Weighed	3. 25-29	1. Health facility	1. Single birth	1. Married	1. Yes	22. provincial hospital	2. female	4. husband/partner alone	0. no	1. big problem	2	1. poorest	2. secondary	2. rural	2. from mother's recall	3	0. single birth	1. married
ET7	4. ET7	2016	436	45129	0. Not weighed	2. 20-24	2. otherwise	1. Single birth	1. Married	2. No	11. respondent's home	1. male	1. respondent alone	0. no	1. big problem	2	3. middle	0. no education	2. rural	0. Not weighed	0. no antenatal visits	0. single birth	1. married
ET7	4. ET7	2016	596	164504	0. Not weighed	6. 40-44	2. otherwise	1. Single birth	1. Married	2. No	11. respondent's home	1. male	4. husband/partner alone	0. no	1. big problem	12	1. poorest	0. no education	2. rural	0. Not weighed	0. no antenatal visits	0. single birth	1. married
ET7	4. ET7	2016	297	1740988	1. Weighed	6. 40-44	1. Health facility	1. Single birth	1. Married	1. Yes	22. provincial hospital	2. female	1. respondent alone	0. no	2. not a big problem	8	5. richest	1. primary	1. urban	2. from mother's recall	5	0. single birth	1. married
ET7	4. ET7	2016	231	57112	1. Weighed	3. 25-29	1. Health facility	1. Single birth	1. Married		21. central hospital	2. female	2. respondent and husband/partner	0. no	2. not a big problem	5	5. richest	1. primary	1. urban	2. from mother's recall		0. single birth	1. married
ET7	4. ET7	2016	110	672066	1. Weighed	4. 30-34	1. Health facility	1. Single birth	1. Married	1. Yes	31. private hospital/clinic	1. male	1. respondent alone	0. no	2. not a big problem	3	5. richest	3. higher	1. urban	2. from mother's recall	20	0. single birth	1. married
ET7	4. ET7	2016	196	541157	1. Weighed	3. 25-29	1. Health facility	1. Single birth	2. Otherwise	1. Yes	22. provincial hospital	2. female		0. no	1. big problem	2	1. poorest	1. primary	2. rural	2. from mother's recall	3	0. single birth	4. divorced
ET7	4. ET7	2016	401	2028877	0. Not weighed	4. 30-34	2. otherwise	1. Single birth	1. Married	2. No	11. respondent's home	2. female	2. respondent and husband/partner	0. no	1. big problem	4	2. poorer	0. no education	2. rural	0. Not weighed	0. no antenatal visits	0. single birth	1. married
ET7	4. ET7	2016	160	672884	1. Weighed	1. 15-19	1. Health facility	1. Single birth	2. Otherwise	1. Yes	23. municipal hospital	2. female		0. no	2. not a big problem	1	2. poorer	1. primary	2. rural	2. from mother's recall	4	0. single birth	0. never in union
ET7	4. ET7	2016	576	3432214	0. Not weighed	2. 20-24	2. otherwise	1. Single birth	1. Married		11. respondent's home	1. male	2. respondent and husband/partner	0. no	1. big problem	4	1. poorest	1. primary	2. rural	0. Not weighed		0. single birth	1. married
ET7	4. ET7	2016	231	57112	1. Weighed	5. 35-39	1. Health facility	1. Single birth	2. Otherwise	1. Yes	22. provincial hospital	2. female	1. respondent alone	0. no	2. not a big problem	4	4. richer	1. primary	1. urban	1. Weighed	2	0. single birth	2. living with partner
ET7	4. ET7	2016	22	340149	0. Not weighed	2. 20-24	2. otherwise	1. Single birth	1. Married	2. No	11. respondent's home	2. female	2. respondent and husband/partner	0. no	2. not a big problem	3	1. poorest	0. no education	2. rural	0. Not weighed	0. no antenatal visits	0. single birth	1. married
ET7	4. ET7	2016	519	57399	1. Weighed	3. 25-29	1. Health facility	1. Single birth	2. Otherwise	1. Yes	21. central hospital	2. female		0. no	1. big problem	1	5. richest	1. primary	1. urban	2. from mother's recall	4	0. single birth	4. divorced
ET7	4. ET7	2016	207	2178970	0. Not weighed	3. 25-29	2. otherwise	1. Single birth	1. Married	2. No	11. respondent's home	1. male	1. respondent alone	0. no	1. big problem	2	2. poorer	1. primary	2. rural	0. Not weighed	0. no antenatal visits	0. single birth	1. married
ET7	4. ET7	2016	294	2715531	0. Not weighed	3. 25-29	2. otherwise	1. Single birth	1. Married	1. Yes	11. respondent's home	2. female	4. husband/partner alone	0. no	1. big problem	3	1. poorest	0. no education	2. rural	0. Not weighed	2	0. single birth	1. married
ET7	4. ET7	2016	13	54345	0. Not weighed	1. 15-19	1. Health facility	1. Single birth	2. Otherwise	2. No	31. private hospital/clinic	2. female		0. no	1. big problem	1	1. poorest	1. primary	2. rural	0. Not weighed	0. no antenatal visits	0. single birth	0. never in union
ET7	4. ET7	2016	432	3869183	1. Weighed	4. 30-34	1. Health facility	1. Single birth	1. Married	1. Yes	22. provincial hospital	2. female	2. respondent and husband/partner	0. no	1. big problem	6	1. poorest	0. no education	2. rural	2. from mother's recall	3	0. single birth	1. married
ET7	4. ET7	2016	131	3079487	1. Weighed	2. 20-24	1. Health facility	1. Single birth	1. Married	1. Yes	21. central hospital	1. male	2. respondent and husband/partner	0. no	1. big problem	1	1. poorest	1. primary	2. rural	2. from mother's recall	2	0. single birth	1. married
ET7	4. ET7	2016	181	787829	1. Weighed	3. 25-29	1. Health facility	2. mutiple	1. Married		41	2. female	1. respondent alone	0. no	2. not a big problem	3	5. richest	2. secondary	1. urban	2. from mother's recall		1. 1st of multiple	1. married
ET7	4. ET7	2016	621	92881	0. Not weighed	3. 25-29	2. otherwise	1. Single birth	1. Married	1. Yes	11. respondent's home	2. female	2. respondent and husband/partner	0. no	2. not a big problem	2	3. middle	1. primary	2. rural	0. Not weighed	2	0. single birth	1. married
ET7	4. ET7	2016	564	176585	0. Not weighed	5. 35-39	2. otherwise	1. Single birth	1. Married	1. Yes	11. respondent's home	2. female	4. husband/partner alone	0. no	2. not a big problem	9	1. poorest	0. no education	2. rural	0. Not weighed	4	0. single birth	1. married
ET7	4. ET7	2016	604	657474	0. Not weighed	3. 25-29	2. otherwise	1. Single birth	1. Married	2. No	11. respondent's home	1. male	2. respondent and husband/partner	0. no	1. big problem	5	1. poorest	0. no education	2. rural	0. Not weighed	0. no antenatal visits	0. single birth	1. married
ET7	4. ET7	2016	289	3640357	0. Not weighed	4. 30-34	2. otherwise	1. Single birth	1. Married	2. No	11. respondent's home	2. female	2. respondent and husband/partner	0. no	1. big problem	8	1. poorest	0. no education	2. rural	0. Not weighed	0. no antenatal visits	0. single birth	1. married
ET7	4. ET7	2016	251	234596	0. Not weighed	3. 25-29	2. otherwise	1. Single birth	1. Married	2. No	11. respondent's home	1. male	1. respondent alone	0. no	1. big problem	5	1. poorest	0. no education	2. rural	0. Not weighed	0. no antenatal visits	0. single birth	1. married
ET7	4. ET7	2016	567	101962	1. Weighed	5. 35-39	1. Health facility	1. Single birth	2. Otherwise	1. Yes	22. provincial hospital	1. male		0. no	2. not a big problem	5	1. poorest	1. primary	1. urban	2. from mother's recall	5	0. single birth	3. widowed
ET7	4. ET7	2016	191	53396	0. Not weighed	4. 30-34	2. otherwise	1. Single birth	1. Married		11. respondent's home	1. male	4. husband/partner alone	0. no	1. big problem	7	1. poorest	0. no education	2. rural	0. Not weighed		0. single birth	1. married
ET7	4. ET7	2016	280	2357173	0. Not weighed	5. 35-39	2. otherwise	1. Single birth	1. Married	2. No	96. other	2. female	2. respondent and husband/partner	0. no	1. big problem	7	4. richer	0. no education	2. rural	0. Not weighed	0. no antenatal visits	0. single birth	1. married
ET7	4. ET7	2016	398	3522058	0. Not weighed	3. 25-29	2. otherwise	1. Single birth	1. Married		11. respondent's home	2. female	2. respondent and husband/partner	0. no	1. big problem	5	2. poorer	0. no education	2. rural	0. Not weighed		0. single birth	1. married
ET7	4. ET7	2016	628	1676267	0. Not weighed	5. 35-39	2. otherwise	1. Single birth	1. Married	1. Yes	11. respondent's home	1. male	4. husband/partner alone	0. no	1. big problem	9	3. middle	0. no education	2. rural	0. Not weighed	3	0. single birth	1. married
ET7	4. ET7	2016	278	288589	0. Not weighed	3. 25-29	2. otherwise	1. Single birth	1. Married		11. respondent's home	2. female	2. respondent and husband/partner	0. no	1. big problem	4	1. poorest	0. no education	2. rural	0. Not weighed		0. single birth	1. married
ET7	4. ET7	2016	583	551954	1. Weighed	4. 30-34	1. Health facility	1. Single birth	1. Married	1. Yes	22. provincial hospital	1. male	1. respondent alone	0. no	2. not a big problem	5	1. poorest	0. no education	2. rural	2. from mother's recall	2	0. single birth	1. married
ET7	4. ET7	2016	171	152035	0. Not weighed	5. 35-39	2. otherwise	1. Single birth	1. Married	2. No	11. respondent's home	2. female	1. respondent alone	0. no	1. big problem	8	5. richest	0. no education	1. urban	0. Not weighed	0. no antenatal visits	0. single birth	1. married
ET7	4. ET7	2016	20	1688765	0. Not weighed	5. 35-39	2. otherwise	1. Single birth	1. Married	1. Yes	11. respondent's home	1. male	4. husband/partner alone	0. no	1. big problem	5	3. middle	0. no education	2. rural	0. Not weighed	3	0. single birth	1. married
ET7	4. ET7	2016	164	178293	0. Not weighed	4. 30-34	2. otherwise	1. Single birth	1. Married		11. respondent's home	1. male	1. respondent alone	0. no	1. big problem	4	1. poorest	0. no education	2. rural	0. Not weighed		0. single birth	1. married
ET7	4. ET7	2016	159	503123	1. Weighed	6. 40-44	1. Health facility	1. Single birth	1. Married	1. Yes	21. central hospital	1. male	1. respondent alone	1. yes	2. not a big problem	3	5. richest	3. higher	1. urban	2. from mother's recall	5	0. single birth	1. married
ET7	4. ET7	2016	337	2130997	0. Not weighed	5. 35-39	2. otherwise	1. Single birth	1. Married	2. No	11. respondent's home	2. female	4. husband/partner alone	0. no	2. not a big problem	4	1. poorest	0. no education	2. rural	0. Not weighed	0. no antenatal visits	0. single birth	1. married
ET7	4. ET7	2016	314	373110	1. Weighed	5. 35-39	1. Health facility	1. Single birth	1. Married		31. private hospital/clinic	2. female	2. respondent and husband/partner	0. no	2. not a big problem	7	5. richest	1. primary	1. urban	2. from mother's recall		0. single birth	1. married
ET7	4. ET7	2016	186	156440	0. Not weighed	2. 20-24	2. otherwise	1. Single birth	1. Married	2. No	11. respondent's home	1. male	2. respondent and husband/partner	0. no	1. big problem	3	2. poorer	0. no education	2. rural	0. Not weighed	0. no antenatal visits	0. single birth	1. married
ET7	4. ET7	2016	104	13138	0. Not weighed	4. 30-34	2. otherwise	1. Single birth	1. Married	2. No	11. respondent's home	2. female	4. husband/partner alone	0. no	1. big problem	6	1. poorest	0. no education	2. rural	0. Not weighed	0. no antenatal visits	0. single birth	1. married
ET7	4. ET7	2016	636	627374	0. Not weighed	3. 25-29	2. otherwise	1. Single birth	1. Married		11. respondent's home	1. male	1. respondent alone	0. no	1. big problem	3	1. poorest	1. primary	2. rural	0. Not weighed		0. single birth	1. married
ET7	4. ET7	2016	297	1740988	0. Not weighed	2. 20-24	1. Health facility	1. Single birth	2. Otherwise	1. Yes	22. provincial hospital	1. male	1. respondent alone	0. no	2. not a big problem	1	5. richest	1. primary	1. urban	0. Not weighed	2	0. single birth	2. living with partner
ET7	4. ET7	2016	118	3112172	0. Not weighed	3. 25-29	2. otherwise	1. Single birth	1. Married		11. respondent's home	2. female	4. husband/partner alone	0. no	1. big problem	4	5. richest	0. no education	2. rural	0. Not weighed		0. single birth	1. married
ET7	4. ET7	2016	337	2130997	0. Not weighed	4. 30-34	2. otherwise	1. Single birth	1. Married		11. respondent's home	2. female	4. husband/partner alone	0. no	2. not a big problem	5	3. middle	0. no education	2. rural	0. Not weighed		0. single birth	1. married
ET7	4. ET7	2016	391	1466753	1. Weighed	3. 25-29	1. Health facility	1. Single birth	1. Married	1. Yes	22. provincial hospital	1. male	2. respondent and husband/partner	0. no	2. not a big problem	1	5. richest	1. primary	1. urban	2. from mother's recall	4	0. single birth	1. married
ET7	4. ET7	2016	237	463266	1. Weighed	3. 25-29	1. Health facility	1. Single birth	1. Married	1. Yes	22. provincial hospital	2. female	2. respondent and husband/partner	0. no	2. not a big problem	1	5. richest	1. primary	1. urban	2. from mother's recall	4	0. single birth	1. married
ET7	4. ET7	2016	180	2032586	0. Not weighed	2. 20-24	2. otherwise	1. Single birth	2. Otherwise	2. No	11. respondent's home	1. male	1. respondent alone	0. no	1. big problem	1	4. richer	2. secondary	2. rural	0. Not weighed	0. no antenatal visits	0. single birth	2. living with partner
ET7	4. ET7	2016	13	54345	0. Not weighed	4. 30-34	2. otherwise	1. Single birth	1. Married	2. No	11. respondent's home	1. male	1. respondent alone	0. no	2. not a big problem	5	1. poorest	0. no education	2. rural	0. Not weighed	0. no antenatal visits	0. single birth	1. married
ET7	4. ET7	2016	180	2032586	1. Weighed	3. 25-29	2. otherwise	1. Single birth	1. Married	1. Yes	11. respondent's home	2. female	1. respondent alone	0. no	1. big problem	3	3. middle	1. primary	2. rural	2. from mother's recall	4	0. single birth	1. married
ET7	4. ET7	2016	128	484660	0. Not weighed	3. 25-29	2. otherwise	1. Single birth	1. Married	1. Yes	11. respondent's home	1. male	2. respondent and husband/partner	0. no	2. not a big problem	2	2. poorer	0. no education	2. rural	0. Not weighed	6	0. single birth	1. married
ET7	4. ET7	2016	406	1939714	0. Not weighed	1. 15-19	2. otherwise	1. Single birth	1. Married	1. Yes	11. respondent's home	1. male	2. respondent and husband/partner	0. no	2. not a big problem	1	2. poorer	1. primary	2. rural	0. Not weighed	3	0. single birth	1. married
ET7	4. ET7	2016	34	1599740	0. Not weighed	6. 40-44	2. otherwise	1. Single birth	1. Married	1. Yes	11. respondent's home	1. male	4. husband/partner alone	0. no	1. big problem	9	3. middle	0. no education	2. rural	0. Not weighed	6	0. single birth	1. married
ET7	4. ET7	2016	391	1466753	1. Weighed	3. 25-29	1. Health facility	1. Single birth	1. Married	1. Yes	22. provincial hospital	2. female	2. respondent and husband/partner	0. no	2. not a big problem	2	5. richest	1. primary	1. urban	2. from mother's recall	8	0. single birth	1. married
ET7	4. ET7	2016	362	193953	0. Not weighed	2. 20-24	2. otherwise	1. Single birth	1. Married		11. respondent's home	1. male	4. husband/partner alone	0. no	2. not a big problem	5	1. poorest	1. primary	2. rural	0. Not weighed		0. single birth	1. married
ET7	4. ET7	2016	601	4987751	0. Not weighed	3. 25-29	2. otherwise	1. Single birth	1. Married		11. respondent's home	1. male	2. respondent and husband/partner	0. no	1. big problem	8	1. poorest	0. no education	2. rural	0. Not weighed		0. single birth	1. married
ET7	4. ET7	2016	162	1569588	0. Not weighed	3. 25-29	2. otherwise	1. Single birth	1. Married	1. Yes	11. respondent's home	1. male	2. respondent and husband/partner	0. no	1. big problem	3	3. middle	1. primary	2. rural	0. Not weighed	4	0. single birth	1. married
ET7	4. ET7	2016	634	1129493	1. Weighed	4. 30-34	1. Health facility	1. Single birth	1. Married	1. Yes	22. provincial hospital	2. female	2. respondent and husband/partner	0. no	2. not a big problem	3	4. richer	0. no education	2. rural	2. from mother's recall	3	0. single birth	1. married
ET7	4. ET7	2016	441	95888	0. Not weighed	3. 25-29	2. otherwise	1. Single birth	1. Married	1. Yes	11. respondent's home	2. female	2. respondent and husband/partner	0. no	1. big problem	3	1. poorest	0. no education	2. rural	0. Not weighed	6	0. single birth	1. married
ET7	4. ET7	2016	392	660073	0. Not weighed	3. 25-29	2. otherwise	1. Single birth	1. Married		11. respondent's home	1. male	4. husband/partner alone	0. no	1. big problem	3	3. middle	0. no education	2. rural	0. Not weighed		0. single birth	1. married
ET7	4. ET7	2016	487	564132	1. Weighed	3. 25-29	1. Health facility	1. Single birth	1. Married	1. Yes	22. provincial hospital	2. female	2. respondent and husband/partner	0. no	2. not a big problem	2	5. richest	2. secondary	1. urban	2. from mother's recall	6	0. single birth	1. married
ET7	4. ET7	2016	620	32634	0. Not weighed	4. 30-34	2. otherwise	1. Single birth	1. Married	2. No	11. respondent's home	1. male	1. respondent alone	0. no	1. big problem	8	1. poorest	0. no education	2. rural	0. Not weighed	0. no antenatal visits	0. single birth	1. married
ET7	4. ET7	2016	191	53396	0. Not weighed	4. 30-34	1. Health facility	1. Single birth	1. Married	1. Yes	22. provincial hospital	1. male	2. respondent and husband/partner	0. no	1. big problem	4	1. poorest	0. no education	2. rural	0. Not weighed	3	0. single birth	1. married
ET7	4. ET7	2016	12	2069881	0. Not weighed	3. 25-29	2. otherwise	2. mutiple	1. Married	2. No	11. respondent's home	1. male	4. husband/partner alone	0. no	1. big problem	6	4. richer	1. primary	2. rural	0. Not weighed	0. no antenatal visits	2. 2nd of multiple	1. married
ET7	4. ET7	2016	529	5712597	0. Not weighed	3. 25-29	2. otherwise	1. Single birth	1. Married		11. respondent's home	2. female	4. husband/partner alone	0. no	1. big problem	4	3. middle	0. no education	2. rural	0. Not weighed		0. single birth	1. married
ET7	4. ET7	2016	392	660073	0. Not weighed	3. 25-29	2. otherwise	1. Single birth	1. Married		11. respondent's home	1. male	1. respondent alone	0. no	1. big problem	5	4. richer	0. no education	2. rural	0. Not weighed		0. single birth	1. married
ET7	4. ET7	2016	533	143970	0. Not weighed	2. 20-24	2. otherwise	1. Single birth	1. Married		11. respondent's home	2. female	2. respondent and husband/partner	0. no	2. not a big problem	3	3. middle	2. secondary	1. urban	0. Not weighed		0. single birth	1. married
ET7	4. ET7	2016	453	3991306	0. Not weighed	3. 25-29	2. otherwise	1. Single birth	1. Married	2. No	11. respondent's home	1. male	2. respondent and husband/partner	0. no	1. big problem	4	3. middle	0. no education	2. rural	0. Not weighed	0. no antenatal visits	0. single birth	1. married
ET7	4. ET7	2016	392	660073	1. Weighed	6. 40-44	1. Health facility	1. Single birth	1. Married	1. Yes	22. provincial hospital	2. female	2. respondent and husband/partner	1. yes	2. not a big problem	7	5. richest	1. primary	2. rural	2. from mother's recall	3	0. single birth	1. married
ET7	4. ET7	2016	392	660073	0. Not weighed	2. 20-24	1. Health facility	1. Single birth	1. Married	1. Yes	22. provincial hospital	2. female	4. husband/partner alone	0. no	2. not a big problem	1	5. richest	3. higher	2. rural	0. Not weighed	5	0. single birth	1. married
ET7	4. ET7	2016	242	95418	0. Not weighed	3. 25-29	2. otherwise	1. Single birth	1. Married	1. Yes	11. respondent's home	2. female	2. respondent and husband/partner	0. no	1. big problem	3	1. poorest	0. no education	2. rural	0. Not weighed	4	0. single birth	1. married
ET7	4. ET7	2016	489	2405428	0. Not weighed	3. 25-29	2. otherwise	1. Single birth	1. Married	1. Yes	11. respondent's home	1. male	2. respondent and husband/partner	0. no	2. not a big problem	3	2. poorer	1. primary	2. rural	0. Not weighed	3	0. single birth	1. married
ET7	4. ET7	2016	53	1938935	1. Weighed	5. 35-39	1. Health facility	1. Single birth	1. Married	1. Yes	22. provincial hospital	2. female	2. respondent and husband/partner	0. no	2. not a big problem	2	5. richest	3. higher	1. urban	2. from mother's recall	9	0. single birth	1. married
ET7	4. ET7	2016	286	2501429	1. Weighed	3. 25-29	1. Health facility	1. Single birth	1. Married	2. No	21. central hospital	2. female	2. respondent and husband/partner	0. no	2. not a big problem	2	5. richest	2. secondary	1. urban	2. from mother's recall	0. no antenatal visits	0. single birth	1. married
ET7	4. ET7	2016	242	95418	0. Not weighed	3. 25-29	1. Health facility	1. Single birth	1. Married	1. Yes	22. provincial hospital	1. male	2. respondent and husband/partner	0. no	2. not a big problem	3	1. poorest	0. no education	2. rural	0. Not weighed	6	0. single birth	1. married
ET7	4. ET7	2016	297	1740988	0. Not weighed	3. 25-29	2. otherwise	1. Single birth	1. Married	1. Yes	11. respondent's home	2. female	1. respondent alone	0. no	2. not a big problem	4	5. richest	1. primary	1. urban	0. Not weighed	4	0. single birth	1. married
ET7	4. ET7	2016	131	3079487	0. Not weighed	3. 25-29	2. otherwise	1. Single birth	2. Otherwise	2. No	11. respondent's home	2. female		0. no	1. big problem	2	3. middle	1. primary	2. rural	0. Not weighed	0. no antenatal visits	0. single birth	4. divorced
ET7	4. ET7	2016	473	2491319	0. Not weighed	3. 25-29	2. otherwise	1. Single birth	1. Married		11. respondent's home	2. female	2. respondent and husband/partner	0. no	1. big problem	5	4. richer	1. primary	2. rural	0. Not weighed		0. single birth	1. married
ET7	4. ET7	2016	217	1750238	1. Weighed	5. 35-39	1. Health facility	2. mutiple	1. Married		21. central hospital	1. male	1. respondent alone	0. no	2. not a big problem	9	2. poorer	1. primary	2. rural	2. from mother's recall		1. 1st of multiple	1. married
ET7	4. ET7	2016	315	29437	0. Not weighed	4. 30-34	2. otherwise	1. Single birth	1. Married	2. No	11. respondent's home	1. male	4. husband/partner alone	0. no	2. not a big problem	5	1. poorest	1. primary	2. rural	0. Not weighed	0. no antenatal visits	0. single birth	1. married
ET7	4. ET7	2016	78	645477	0. Not weighed	3. 25-29	2. otherwise	1. Single birth	1. Married	1. Yes	12. other home	1. male	2. respondent and husband/partner	0. no	1. big problem	1	2. poorer	0. no education	2. rural	0. Not weighed	4	0. single birth	1. married
ET7	4. ET7	2016	393	51921	1. Weighed	2. 20-24	1. Health facility	1. Single birth	1. Married	1. Yes	22. provincial hospital	2. female	2. respondent and husband/partner	0. no	2. not a big problem	1	5. richest	0. no education	1. urban	2. from mother's recall	6	0. single birth	1. married
ET7	4. ET7	2016	289	3640357	0. Not weighed	2. 20-24	2. otherwise	1. Single birth	1. Married	2. No	11. respondent's home	2. female	2. respondent and husband/partner	0. no	1. big problem	5	1. poorest	1. primary	2. rural	0. Not weighed	0. no antenatal visits	0. single birth	1. married
ET7	4. ET7	2016	393	51921	1. Weighed	2. 20-24	1. Health facility	1. Single birth	1. Married	1. Yes	21. central hospital	2. female	1. respondent alone	0. no	2. not a big problem	1	5. richest	1. primary	1. urban	2. from mother's recall	3	0. single birth	1. married
ET7	4. ET7	2016	394	200517	0. Not weighed	4. 30-34	2. otherwise	1. Single birth	1. Married		11. respondent's home	1. male	4. husband/partner alone	0. no	1. big problem	8	1. poorest	0. no education	2. rural	0. Not weighed		0. single birth	1. married
ET7	4. ET7	2016	72	298744	0. Not weighed	4. 30-34	2. otherwise	1. Single birth	1. Married		11. respondent's home	1. male	4. husband/partner alone	0. no	1. big problem	9	1. poorest	0. no education	2. rural	0. Not weighed		0. single birth	1. married
ET7	4. ET7	2016	540	278404	0. Not weighed	3. 25-29	2. otherwise	1. Single birth	1. Married		11. respondent's home	1. male	2. respondent and husband/partner	0. no	1. big problem	5	1. poorest	0. no education	2. rural	0. Not weighed		0. single birth	1. married
ET7	4. ET7	2016	441	95888	0. Not weighed	3. 25-29	2. otherwise	1. Single birth	1. Married	1. Yes	11. respondent's home	2. female	4. husband/partner alone	0. no	1. big problem	3	2. poorer	0. no education	2. rural	0. Not weighed	3	0. single birth	1. married
ET7	4. ET7	2016	632	186708	0. Not weighed	4. 30-34	2. otherwise	1. Single birth	1. Married		11. respondent's home	1. male	4. husband/partner alone	0. no	1. big problem	6	1. poorest	0. no education	2. rural	0. Not weighed		0. single birth	1. married
ET7	4. ET7	2016	340	1007922	0. Not weighed	2. 20-24	1. Health facility	1. Single birth	1. Married	1. Yes	22. provincial hospital	2. female	2. respondent and husband/partner	0. no	2. not a big problem	1	4. richer	1. primary	2. rural	0. Not weighed	4	0. single birth	1. married
ET7	4. ET7	2016	562	4012839	0. Not weighed	4. 30-34	2. otherwise	1. Single birth	1. Married		11. respondent's home	1. male	2. respondent and husband/partner	0. no	1. big problem	7	1. poorest	0. no education	2. rural	0. Not weighed		0. single birth	1. married
ET7	4. ET7	2016	484	192455	0. Not weighed	2. 20-24	2. otherwise	1. Single birth	1. Married	1. Yes	11. respondent's home	1. male	1. respondent alone	0. no	1. big problem	2	1. poorest	0. no education	2. rural	0. Not weighed	2	0. single birth	1. married
ET7	4. ET7	2016	141	1646605	1. Weighed	2. 20-24	1. Health facility	1. Single birth	1. Married	1. Yes	22. provincial hospital	1. male	2. respondent and husband/partner	0. no	2. not a big problem	2	4. richer	1. primary	2. rural	2. from mother's recall	6	0. single birth	1. married
ET7	4. ET7	2016	204	1131331	1. Weighed	5. 35-39	2. otherwise	1. Single birth	1. Married	1. Yes	11. respondent's home	2. female	2. respondent and husband/partner	0. no	1. big problem	5	3. middle	0. no education	2. rural	2. from mother's recall	4	0. single birth	1. married
ET7	4. ET7	2016	363	146723	0. Not weighed	4. 30-34	2. otherwise	1. Single birth	1. Married		11. respondent's home	1. male	4. husband/partner alone	0. no	2. not a big problem	3	5. richest	1. primary	1. urban	0. Not weighed		0. single birth	1. married
ET7	4. ET7	2016	370	12409	0. Not weighed	3. 25-29	2. otherwise	1. Single birth	1. Married	2. No	11. respondent's home	1. male	2. respondent and husband/partner	0. no	1. big problem	5	1. poorest	0. no education	2. rural	0. Not weighed	0. no antenatal visits	0. single birth	1. married
ET7	4. ET7	2016	441	95888	0. Not weighed	5. 35-39	2. otherwise	1. Single birth	1. Married		11. respondent's home	2. female	2. respondent and husband/partner	0. no	1. big problem	8	1. poorest	0. no education	2. rural	0. Not weighed		0. single birth	1. married
ET7	4. ET7	2016	300	621639	0. Not weighed	4. 30-34	2. otherwise	1. Single birth	1. Married		11. respondent's home	1. male	2. respondent and husband/partner	0. no	1. big problem	4	2. poorer	0. no education	2. rural	0. Not weighed		0. single birth	1. married
ET7	4. ET7	2016	344	62250	0. Not weighed	1. 15-19	2. otherwise	1. Single birth	1. Married	2. No	12. other home	2. female	2. respondent and husband/partner	0. no	1. big problem	2	1. poorest	0. no education	2. rural	0. Not weighed	0. no antenatal visits	0. single birth	1. married
ET7	4. ET7	2016	568	423125	0. Not weighed	4. 30-34	2. otherwise	1. Single birth	1. Married	1. Yes	11. respondent's home	2. female	2. respondent and husband/partner	0. no	1. big problem	6	1. poorest	0. no education	2. rural	0. Not weighed	1	0. single birth	1. married
ET7	4. ET7	2016	395	115681	0. Not weighed	5. 35-39	2. otherwise	1. Single birth	1. Married	2. No	11. respondent's home	2. female	4. husband/partner alone	0. no	1. big problem	5	1. poorest	0. no education	2. rural	0. Not weighed	0. no antenatal visits	0. single birth	1. married
ET7	4. ET7	2016	432	3869183	1. Weighed	1. 15-19	1. Health facility	1. Single birth	1. Married	1. Yes	22. provincial hospital	2. female	2. respondent and husband/partner	0. no	1. big problem	1	3. middle	0. no education	2. rural	2. from mother's recall	2	0. single birth	1. married
ET7	4. ET7	2016	370	12409	0. Not weighed	3. 25-29	2. otherwise	1. Single birth	1. Married	1. Yes	11. respondent's home	1. male	2. respondent and husband/partner	0. no	1. big problem	4	1. poorest	1. primary	2. rural	0. Not weighed	4	0. single birth	1. married
ET7	4. ET7	2016	212	57437	0. Not weighed	5. 35-39	1. Health facility	1. Single birth	1. Married	2. No	31. private hospital/clinic	2. female	2. respondent and husband/partner	0. no	2. not a big problem	5	1. poorest	0. no education	2. rural	0. Not weighed	0. no antenatal visits	0. single birth	1. married
ET7	4. ET7	2016	586	1402458	0. Not weighed	4. 30-34	2. otherwise	1. Single birth	1. Married	2. No	11. respondent's home	2. female	2. respondent and husband/partner	0. no	1. big problem	8	3. middle	0. no education	2. rural	0. Not weighed	0. no antenatal visits	0. single birth	1. married
ET7	4. ET7	2016	262	1775248	1. Weighed	4. 30-34	1. Health facility	1. Single birth	1. Married	1. Yes	23. municipal hospital	1. male	2. respondent and husband/partner	0. no	1. big problem	3	4. richer	0. no education	2. rural	2. from mother's recall	9	0. single birth	1. married
ET7	4. ET7	2016	343	42551	1. Weighed	5. 35-39	1. Health facility	2. mutiple	1. Married	1. Yes	22. provincial hospital	2. female	2. respondent and husband/partner	0. no	1. big problem	7	1. poorest	2. secondary	2. rural	2. from mother's recall	5	2. 2nd of multiple	1. married
ET7	4. ET7	2016	477	1426526	0. Not weighed	2. 20-24	2. otherwise	1. Single birth	1. Married	1. Yes	11. respondent's home	1. male	4. husband/partner alone	0. no	1. big problem	3	2. poorer	0. no education	2. rural	0. Not weighed	3	0. single birth	1. married
ET7	4. ET7	2016	52	3328477	0. Not weighed	1. 15-19	2. otherwise	1. Single birth	1. Married	1. Yes	11. respondent's home	2. female	2. respondent and husband/partner	0. no	2. not a big problem	1	2. poorer	0. no education	2. rural	0. Not weighed	1	0. single birth	1. married
ET7	4. ET7	2016	58	37058	1. Weighed	3. 25-29	1. Health facility	1. Single birth	1. Married	1. Yes	21. central hospital	1. male	2. respondent and husband/partner	0. no	2. not a big problem	2	5. richest	1. primary	1. urban	2. from mother's recall	7	0. single birth	1. married
ET7	4. ET7	2016	509	388463	1. Weighed	2. 20-24	1. Health facility	1. Single birth	1. Married		31. private hospital/clinic	2. female	2. respondent and husband/partner	0. no	2. not a big problem	2	5. richest	1. primary	1. urban	2. from mother's recall		0. single birth	1. married
ET7	4. ET7	2016	209	163610	0. Not weighed	7. 45-49	2. otherwise	1. Single birth	1. Married	1. Yes	11. respondent's home	1. male	4. husband/partner alone	0. no	1. big problem	13	2. poorer	0. no education	2. rural	0. Not weighed	2	0. single birth	1. married
ET7	4. ET7	2016	254	1933118	0. Not weighed	7. 45-49	2. otherwise	1. Single birth	1. Married	1. Yes	11. respondent's home	1. male	2. respondent and husband/partner	0. no	1. big problem	8	2. poorer	0. no education	2. rural	0. Not weighed	3	0. single birth	1. married
ET7	4. ET7	2016	323	136151	0. Not weighed	2. 20-24	2. otherwise	1. Single birth	1. Married		11. respondent's home	1. male	2. respondent and husband/partner	0. no	2. not a big problem	2	1. poorest	0. no education	2. rural	0. Not weighed		0. single birth	1. married
ET7	4. ET7	2016	547	170933	0. Not weighed	2. 20-24	2. otherwise	1. Single birth	1. Married	2. No	11. respondent's home	1. male	2. respondent and husband/partner	0. no	1. big problem	2	1. poorest	0. no education	2. rural	0. Not weighed	0. no antenatal visits	0. single birth	1. married
ET7	4. ET7	2016	619	3029159	1. Weighed	3. 25-29	1. Health facility	1. Single birth	1. Married	1. Yes	22. provincial hospital	2. female	2. respondent and husband/partner	0. no	2. not a big problem	5	2. poorer	0. no education	2. rural	2. from mother's recall	5	0. single birth	1. married
ET7	4. ET7	2016	528	420029	0. Not weighed	3. 25-29	2. otherwise	1. Single birth	1. Married		11. respondent's home	1. male	1. respondent alone	0. no	1. big problem	5	1. poorest	0. no education	2. rural	0. Not weighed		0. single birth	1. married
ET7	4. ET7	2016	457	145728	0. Not weighed	4. 30-34	1. Health facility	1. Single birth	1. Married		23. municipal hospital	2. female	2. respondent and husband/partner	0. no	1. big problem	10	1. poorest	0. no education	2. rural	0. Not weighed		0. single birth	1. married
ET7	4. ET7	2016	305	947789	1. Weighed	4. 30-34	1. Health facility	1. Single birth	1. Married	1. Yes	21. central hospital	1. male	2. respondent and husband/partner	0. no	1. big problem	3	5. richest	3. higher	1. urban	2. from mother's recall	5	0. single birth	1. married
ET7	4. ET7	2016	416	136107	1. Weighed	3. 25-29	1. Health facility	1. Single birth	1. Married	1. Yes	22. provincial hospital	1. male	1. respondent alone	0. no	2. not a big problem	4	4. richer	1. primary	2. rural	1. Weighed	4	0. single birth	1. married
ET7	4. ET7	2016	202	59896	1. Weighed	3. 25-29	1. Health facility	1. Single birth	1. Married		22. provincial hospital	2. female	2. respondent and husband/partner	0. no	1. big problem	2	5. richest	1. primary	1. urban	2. from mother's recall		0. single birth	1. married
ET7	4. ET7	2016	315	29437	0. Not weighed	3. 25-29	2. otherwise	1. Single birth	1. Married		11. respondent's home	1. male	2. respondent and husband/partner	0. no	2. not a big problem	4	1. poorest	0. no education	2. rural	0. Not weighed		0. single birth	1. married
ET7	4. ET7	2016	260	10197	0. Not weighed	3. 25-29	2. otherwise	1. Single birth	1. Married	2. No	11. respondent's home	1. male	4. husband/partner alone	0. no	1. big problem	6	1. poorest	0. no education	2. rural	0. Not weighed	0. no antenatal visits	0. single birth	1. married
ET7	4. ET7	2016	76	1605871	0. Not weighed	3. 25-29	2. otherwise	1. Single birth	1. Married	2. No	11. respondent's home	2. female	2. respondent and husband/partner	0. no	1. big problem	4	1. poorest	0. no education	2. rural	0. Not weighed	0. no antenatal visits	0. single birth	1. married
ET7	4. ET7	2016	377	194199	0. Not weighed	2. 20-24	2. otherwise	1. Single birth	1. Married		11. respondent's home	1. male	4. husband/partner alone	0. no	2. not a big problem	2	5. richest	2. secondary	1. urban	0. Not weighed		0. single birth	1. married
ET7	4. ET7	2016	75	119701	0. Not weighed	3. 25-29	2. otherwise	1. Single birth	1. Married	2. No	11. respondent's home	1. male	4. husband/partner alone	0. no	1. big problem	4	1. poorest	0. no education	2. rural	0. Not weighed	0. no antenatal visits	0. single birth	1. married
ET7	4. ET7	2016	7	415601	0. Not weighed	6. 40-44	2. otherwise	1. Single birth	1. Married	2. No	11. respondent's home	1. male	4. husband/partner alone	0. no	1. big problem	8	1. poorest	0. no education	2. rural	0. Not weighed	0. no antenatal visits	0. single birth	1. married
ET7	4. ET7	2016	210	440156	0. Not weighed	4. 30-34	2. otherwise	1. Single birth	1. Married	2. No	11. respondent's home	1. male	1. respondent alone	0. no	2. not a big problem	8	1. poorest	0. no education	2. rural	0. Not weighed	0. no antenatal visits	0. single birth	1. married
ET7	4. ET7	2016	555	2643866	0. Not weighed	5. 35-39	2. otherwise	1. Single birth	1. Married	1. Yes	11. respondent's home	2. female	2. respondent and husband/partner	0. no	1. big problem	3	4. richer	0. no education	2. rural	0. Not weighed	5	0. single birth	1. married
ET7	4. ET7	2016	367	359625	1. Weighed	5. 35-39	1. Health facility	1. Single birth	1. Married	1. Yes	21. central hospital	1. male	4. husband/partner alone	0. no	2. not a big problem	10	1. poorest	0. no education	2. rural	2. from mother's recall	5	0. single birth	1. married
ET7	4. ET7	2016	257	54279	1. Weighed	5. 35-39	1. Health facility	1. Single birth	1. Married	1. Yes	21. central hospital	2. female	2. respondent and husband/partner	0. no	2. not a big problem	6	5. richest	1. primary	1. urban	2. from mother's recall	2	0. single birth	1. married
ET7	4. ET7	2016	439	530342	1. Weighed	4. 30-34	1. Health facility	1. Single birth	2. Otherwise	1. Yes	22. provincial hospital	1. male		0. no	2. not a big problem	3	5. richest	0. no education	1. urban	2. from mother's recall	6	0. single birth	4. divorced
ET7	4. ET7	2016	509	388463	1. Weighed	2. 20-24	1. Health facility	1. Single birth	1. Married	1. Yes	31. private hospital/clinic	1. male	2. respondent and husband/partner	0. no	2. not a big problem	2	5. richest	1. primary	1. urban	2. from mother's recall	6	0. single birth	1. married
ET7	4. ET7	2016	242	95418	0. Not weighed	3. 25-29	2. otherwise	1. Single birth	1. Married	1. Yes	11. respondent's home	1. male	2. respondent and husband/partner	0. no	1. big problem	3	1. poorest	0. no education	2. rural	0. Not weighed	6	0. single birth	1. married
ET7	4. ET7	2016	350	2027508	1. Weighed	2. 20-24	1. Health facility	1. Single birth	1. Married	1. Yes	22. provincial hospital	1. male	2. respondent and husband/partner	0. no	2. not a big problem	1	1. poorest	1. primary	2. rural	2. from mother's recall	7	0. single birth	1. married
ET7	4. ET7	2016	245	3043524	0. Not weighed	3. 25-29	2. otherwise	1. Single birth	1. Married		11. respondent's home	1. male	2. respondent and husband/partner	0. no	1. big problem	9	2. poorer	0. no education	2. rural	0. Not weighed		0. single birth	1. married
ET7	4. ET7	2016	121	2107266	1. Weighed	3. 25-29	1. Health facility	1. Single birth	1. Married	1. Yes	22. provincial hospital	1. male	1. respondent alone	0. no	1. big problem	3	4. richer	1. primary	2. rural	2. from mother's recall	4	0. single birth	1. married
ET7	4. ET7	2016	395	115681	1. Weighed	7. 45-49	1. Health facility	2. mutiple	1. Married	1. Yes	22. provincial hospital	2. female	2. respondent and husband/partner	0. no	1. big problem	12	1. poorest	0. no education	2. rural	2. from mother's recall	3	2. 2nd of multiple	1. married
ET7	4. ET7	2016	561	220223	0. Not weighed	6. 40-44	2. otherwise	1. Single birth	1. Married	2. No	11. respondent's home	2. female	4. husband/partner alone	0. no	1. big problem	10	1. poorest	0. no education	2. rural	0. Not weighed	0. no antenatal visits	0. single birth	1. married
ET7	4. ET7	2016	8	263005	0. Not weighed	5. 35-39	2. otherwise	1. Single birth	1. Married		11. respondent's home	2. female	4. husband/partner alone	0. no	1. big problem	12	1. poorest	0. no education	2. rural	0. Not weighed		0. single birth	1. married
ET7	4. ET7	2016	77	105286	0. Not weighed	2. 20-24	2. otherwise	1. Single birth	1. Married		11. respondent's home	1. male	1. respondent alone	0. no	1. big problem	2	1. poorest	0. no education	2. rural	0. Not weighed		0. single birth	1. married
ET7	4. ET7	2016	187	237510	0. Not weighed	5. 35-39	2. otherwise	1. Single birth	2. Otherwise	1. Yes	11. respondent's home	2. female		0. no	2. not a big problem	14	4. richer	0. no education	2. rural	0. Not weighed	1	0. single birth	3. widowed
ET7	4. ET7	2016	270	36230	0. Not weighed	3. 25-29	2. otherwise	1. Single birth	2. Otherwise	2. No	11. respondent's home	2. female		0. no	2. not a big problem	2	1. poorest	2. secondary	2. rural	0. Not weighed	0. no antenatal visits	0. single birth	4. divorced
ET7	4. ET7	2016	599	31765	0. Not weighed	4. 30-34	2. otherwise	1. Single birth	1. Married	2. No	11. respondent's home	1. male	2. respondent and husband/partner	0. no	1. big problem	5	1. poorest	0. no education	2. rural	0. Not weighed	0. no antenatal visits	0. single birth	1. married
ET7	4. ET7	2016	473	2491319	1. Weighed	3. 25-29	1. Health facility	1. Single birth	1. Married	2. No	21. central hospital	1. male	2. respondent and husband/partner	0. no	1. big problem	5	4. richer	1. primary	2. rural	2. from mother's recall	0. no antenatal visits	0. single birth	1. married
ET7	4. ET7	2016	22	340149	0. Not weighed	2. 20-24	2. otherwise	1. Single birth	1. Married	2. No	11. respondent's home	1. male	4. husband/partner alone	0. no	1. big problem	3	1. poorest	1. primary	2. rural	0. Not weighed	0. no antenatal visits	0. single birth	1. married
ET7	4. ET7	2016	389	126565	0. Not weighed	3. 25-29	2. otherwise	1. Single birth	1. Married		11. respondent's home	1. male	2. respondent and husband/partner	0. no	1. big problem	4	1. poorest	0. no education	2. rural	0. Not weighed		0. single birth	1. married
ET7	4. ET7	2016	373	1641259	1. Weighed	6. 40-44	1. Health facility	1. Single birth	1. Married		22. provincial hospital	2. female	2. respondent and husband/partner	0. no	2. not a big problem	7	4. richer	1. primary	2. rural	2. from mother's recall		0. single birth	1. married
ET7	4. ET7	2016	635	637581	1. Weighed	4. 30-34	1. Health facility	1. Single birth	1. Married	1. Yes	22. provincial hospital	1. male	2. respondent and husband/partner	0. no	2. not a big problem	5	5. richest	0. no education	1. urban	2. from mother's recall	10	0. single birth	1. married
ET7	4. ET7	2016	522	2651529	1. Weighed	4. 30-34	1. Health facility	1. Single birth	1. Married	2. No	22. provincial hospital	2. female	2. respondent and husband/partner	0. no	1. big problem	5	4. richer	1. primary	2. rural	2. from mother's recall	0. no antenatal visits	0. single birth	1. married
ET7	4. ET7	2016	284	36820	1. Weighed	2. 20-24	1. Health facility	1. Single birth	1. Married	1. Yes	22. provincial hospital	1. male	1. respondent alone	0. no	2. not a big problem	3	5. richest	2. secondary	1. urban	2. from mother's recall	3	0. single birth	1. married
ET7	4. ET7	2016	71	165040	0. Not weighed	3. 25-29	2. otherwise	1. Single birth	1. Married	1. Yes	11. respondent's home	2. female	2. respondent and husband/partner	0. no	2. not a big problem	1	5. richest	0. no education	1. urban	0. Not weighed	2	0. single birth	1. married
ET7	4. ET7	2016	323	136151	0. Not weighed	2. 20-24	2. otherwise	1. Single birth	1. Married	1. Yes	11. respondent's home	2. female	1. respondent alone	0. no	2. not a big problem	3	1. poorest	0. no education	2. rural	0. Not weighed	2	0. single birth	1. married
ET7	4. ET7	2016	600	2681207	0. Not weighed	5. 35-39	2. otherwise	1. Single birth	1. Married	2. No	11. respondent's home	2. female	2. respondent and husband/partner	0. no	2. not a big problem	7	5. richest	0. no education	1. urban	0. Not weighed	0. no antenatal visits	0. single birth	1. married
ET7	4. ET7	2016	235	43106	0. Not weighed	6. 40-44	2. otherwise	1. Single birth	2. Otherwise	1. Yes	11. respondent's home	1. male		0. no	2. not a big problem	8	1. poorest	0. no education	2. rural	0. Not weighed	2	0. single birth	3. widowed
ET7	4. ET7	2016	556	415363	0. Not weighed	2. 20-24	2. otherwise	1. Single birth	1. Married		11. respondent's home	2. female	2. respondent and husband/partner	0. no	1. big problem	4	1. poorest	0. no education	1. urban	0. Not weighed		0. single birth	1. married
ET7	4. ET7	2016	207	2178970	0. Not weighed	3. 25-29	2. otherwise	1. Single birth	1. Married		11. respondent's home	2. female	1. respondent alone	0. no	1. big problem	2	2. poorer	1. primary	2. rural	0. Not weighed		0. single birth	1. married
ET7	4. ET7	2016	395	115681	0. Not weighed	7. 45-49	2. otherwise	1. Single birth	1. Married		11. respondent's home	2. female	2. respondent and husband/partner	0. no	1. big problem	12	1. poorest	0. no education	2. rural	0. Not weighed		0. single birth	1. married
ET7	4. ET7	2016	141	1646605	1. Weighed	2. 20-24	1. Health facility	1. Single birth	1. Married		22. provincial hospital	2. female	2. respondent and husband/partner	0. no	2. not a big problem	2	4. richer	1. primary	2. rural	2. from mother's recall		0. single birth	1. married
ET7	4. ET7	2016	642	112815	0. Not weighed	4. 30-34	2. otherwise	1. Single birth	1. Married		96. other	2. female	2. respondent and husband/partner	0. no	2. not a big problem	6	2. poorer	0. no education	2. rural	0. Not weighed		0. single birth	1. married
ET7	4. ET7	2016	395	115681	0. Not weighed	7. 45-49	2. otherwise	1. Single birth	1. Married		11. respondent's home	2. female	2. respondent and husband/partner	0. no	1. big problem	12	1. poorest	0. no education	2. rural	0. Not weighed		0. single birth	1. married
ET7	4. ET7	2016	417	32393	0. Not weighed	4. 30-34	2. otherwise	1. Single birth	1. Married	1. Yes	11. respondent's home	1. male	4. husband/partner alone	0. no	1. big problem	9	1. poorest	0. no education	2. rural	0. Not weighed	2	0. single birth	1. married
ET7	4. ET7	2016	296	1948019	0. Not weighed	3. 25-29	1. Health facility	1. Single birth	1. Married	1. Yes	22. provincial hospital	2. female	2. respondent and husband/partner	0. no	1. big problem	2	2. poorer	0. no education	2. rural	0. Not weighed	3	0. single birth	1. married
ET7	4. ET7	2016	368	80695	0. Not weighed	2. 20-24	2. otherwise	1. Single birth	1. Married		11. respondent's home	1. male	2. respondent and husband/partner	0. no	1. big problem	2	1. poorest	0. no education	2. rural	0. Not weighed		0. single birth	1. married
ET7	4. ET7	2016	491	288518	0. Not weighed	2. 20-24	2. otherwise	1. Single birth	1. Married		11. respondent's home	1. male	2. respondent and husband/partner	0. no	1. big problem	2	5. richest	2. secondary	1. urban	0. Not weighed		0. single birth	1. married
ET7	4. ET7	2016	220	928438	1. Weighed	2. 20-24	1. Health facility	1. Single birth	1. Married		22. provincial hospital	2. female	2. respondent and husband/partner	0. no	2. not a big problem	2	5. richest	1. primary	2. rural	2. from mother's recall		0. single birth	1. married
ET7	4. ET7	2016	33	223651	0. Not weighed	4. 30-34	2. otherwise	1. Single birth	1. Married		11. respondent's home	1. male	2. respondent and husband/partner	0. no	1. big problem	6	1. poorest	0. no education	2. rural	0. Not weighed		0. single birth	1. married
ET7	4. ET7	2016	297	1740988	0. Not weighed	6. 40-44	1. Health facility	1. Single birth	1. Married	1. Yes	22. provincial hospital	2. female	4. husband/partner alone	0. no	2. not a big problem	6	4. richer	0. no education	1. urban	0. Not weighed	7	0. single birth	1. married
ET7	4. ET7	2016	7	415601	0. Not weighed	3. 25-29	2. otherwise	1. Single birth	1. Married	2. No	11. respondent's home	1. male	4. husband/partner alone	0. no	1. big problem	4	1. poorest	0. no education	2. rural	0. Not weighed	0. no antenatal visits	0. single birth	1. married
ET7	4. ET7	2016	355	693804	0. Not weighed	5. 35-39	2. otherwise	1. Single birth	1. Married		11. respondent's home	1. male	2. respondent and husband/partner	1. yes	1. big problem	6	1. poorest	1. primary	2. rural	0. Not weighed		0. single birth	1. married
ET7	4. ET7	2016	537	1885880	0. Not weighed	4. 30-34	1. Health facility	1. Single birth	1. Married	1. Yes	22. provincial hospital	2. female	1. respondent alone	0. no	2. not a big problem	4	3. middle	0. no education	2. rural	0. Not weighed	5	0. single birth	1. married
ET7	4. ET7	2016	340	1007922	0. Not weighed	3. 25-29	2. otherwise	1. Single birth	2. Otherwise	1. Yes	11. respondent's home	2. female		0. no	2. not a big problem	4	2. poorer	0. no education	2. rural	0. Not weighed	5	0. single birth	4. divorced
ET7	4. ET7	2016	558	2206645	0. Not weighed	4. 30-34	2. otherwise	1. Single birth	1. Married	2. No	11. respondent's home	2. female	2. respondent and husband/partner	0. no	1. big problem	7	3. middle	0. no education	2. rural	0. Not weighed	0. no antenatal visits	0. single birth	1. married
ET7	4. ET7	2016	207	2178970	0. Not weighed	5. 35-39	2. otherwise	1. Single birth	1. Married	1. Yes	11. respondent's home	1. male	2. respondent and husband/partner	0. no	1. big problem	6	2. poorer	0. no education	2. rural	0. Not weighed	3	0. single birth	1. married
ET7	4. ET7	2016	544	26157	0. Not weighed	2. 20-24	2. otherwise	1. Single birth	1. Married		11. respondent's home	1. male	2. respondent and husband/partner	0. no	1. big problem	4	1. poorest	0. no education	2. rural	0. Not weighed		0. single birth	1. married
ET7	4. ET7	2016	244	73384	0. Not weighed	3. 25-29	2. otherwise	1. Single birth	1. Married	2. No	11. respondent's home	2. female	2. respondent and husband/partner	0. no	1. big problem	3	1. poorest	0. no education	2. rural	0. Not weighed	0. no antenatal visits	0. single birth	1. married
ET7	4. ET7	2016	534	34522	0. Not weighed	2. 20-24	1. Health facility	1. Single birth	1. Married	1. Yes	21. central hospital	1. male	2. respondent and husband/partner	0. no	2. not a big problem	1	5. richest	1. primary	1. urban	0. Not weighed	2	0. single birth	1. married
ET7	4. ET7	2016	489	2405428	0. Not weighed	5. 35-39	2. otherwise	1. Single birth	1. Married		11. respondent's home	1. male	2. respondent and husband/partner	0. no	1. big problem	9	4. richer	0. no education	2. rural	0. Not weighed		0. single birth	1. married
ET7	4. ET7	2016	437	1828336	1. Weighed	4. 30-34	1. Health facility	1. Single birth	1. Married	1. Yes	22. provincial hospital	1. male	2. respondent and husband/partner	0. no	2. not a big problem	5	2. poorer	0. no education	1. urban	2. from mother's recall	4	0. single birth	1. married
ET7	4. ET7	2016	434	1317149	0. Not weighed	3. 25-29	2. otherwise	1. Single birth	1. Married	2. No	11. respondent's home	1. male	2. respondent and husband/partner	0. no	2. not a big problem	3	2. poorer	0. no education	2. rural	0. Not weighed	0. no antenatal visits	0. single birth	1. married
ET7	4. ET7	2016	605	855260	1. Weighed	4. 30-34	1. Health facility	1. Single birth	1. Married	1. Yes	31. private hospital/clinic	1. male	1. respondent alone	0. no	2. not a big problem	1	5. richest	1. primary	1. urban	2. from mother's recall	5	0. single birth	1. married
ET7	4. ET7	2016	146	190030	0. Not weighed	4. 30-34	2. otherwise	1. Single birth	1. Married	2. No	11. respondent's home	2. female	2. respondent and husband/partner	0. no	1. big problem	7	1. poorest	0. no education	2. rural	0. Not weighed	0. no antenatal visits	0. single birth	1. married
ET7	4. ET7	2016	50	1438423	0. Not weighed	5. 35-39	1. Health facility	1. Single birth	1. Married	1. Yes	22. provincial hospital	1. male	1. respondent alone	0. no	2. not a big problem	8	4. richer	0. no education	2. rural	0. Not weighed	3	0. single birth	1. married
ET7	4. ET7	2016	512	1322001	0. Not weighed	2. 20-24	2. otherwise	1. Single birth	2. Otherwise	1. Yes	11. respondent's home	2. female		1. yes	2. not a big problem	2	3. middle	1. primary	2. rural	0. Not weighed	3	0. single birth	4. divorced
ET7	4. ET7	2016	82	194855	0. Not weighed	2. 20-24	2. otherwise	1. Single birth	1. Married	1. Yes	11. respondent's home	1. male	2. respondent and husband/partner	0. no	1. big problem	2	1. poorest	0. no education	2. rural	0. Not weighed	6	0. single birth	1. married
ET7	4. ET7	2016	433	137479	0. Not weighed	3. 25-29	2. otherwise	1. Single birth	1. Married	1. Yes	11. respondent's home	2. female	1. respondent alone	0. no	1. big problem	4	1. poorest	1. primary	2. rural	0. Not weighed	6	0. single birth	1. married
ET7	4. ET7	2016	430	710094	0. Not weighed	3. 25-29	2. otherwise	1. Single birth	1. Married	1. Yes	11. respondent's home	2. female	2. respondent and husband/partner	0. no	1. big problem	5	1. poorest	0. no education	2. rural	0. Not weighed	2	0. single birth	1. married
ET7	4. ET7	2016	625	83470	1. Weighed	3. 25-29	1. Health facility	1. Single birth	1. Married	1. Yes	21. central hospital	1. male		0. no	1. big problem	1	5. richest	0. no education	2. rural	2. from mother's recall	8	0. single birth	1. married
ET7	4. ET7	2016	185	75809	1. Weighed	1. 15-19	1. Health facility	1. Single birth	1. Married	1. Yes	21. central hospital	1. male	1. respondent alone	0. no	1. big problem	1	4. richer	0. no education	1. urban	2. from mother's recall	7	0. single birth	1. married
ET7	4. ET7	2016	167	2258898	0. Not weighed	3. 25-29	2. otherwise	1. Single birth	2. Otherwise	2. No	11. respondent's home	1. male		0. no	2. not a big problem	3	3. middle	0. no education	2. rural	0. Not weighed	0. no antenatal visits	0. single birth	4. divorced
ET7	4. ET7	2016	348	36883	0. Not weighed	3. 25-29	2. otherwise	1. Single birth	1. Married		11. respondent's home	1. male	1. respondent alone	0. no	1. big problem	4	1. poorest	0. no education	2. rural	0. Not weighed		0. single birth	1. married
ET7	4. ET7	2016	397	32098	1. Weighed	6. 40-44	1. Health facility	1. Single birth	1. Married	1. Yes	21. central hospital	1. male	2. respondent and husband/partner	0. no	1. big problem	5	5. richest	2. secondary	1. urban	2. from mother's recall	2	0. single birth	1. married
ET7	4. ET7	2016	173	41567	1. Weighed	4. 30-34	1. Health facility	1. Single birth	1. Married	1. Yes	21. central hospital	1. male	2. respondent and husband/partner	0. no	2. not a big problem	2	5. richest	2. secondary	1. urban	2. from mother's recall	6	0. single birth	1. married
ET7	4. ET7	2016	12	2069881	0. Not weighed	5. 35-39	2. otherwise	1. Single birth	1. Married		11. respondent's home	2. female	4. husband/partner alone	0. no	1. big problem	5	4. richer	0. no education	2. rural	0. Not weighed		0. single birth	1. married
ET7	4. ET7	2016	448	42998	0. Not weighed	5. 35-39	2. otherwise	1. Single birth	2. Otherwise		11. respondent's home	1. male		0. no	2. not a big problem	11	1. poorest	0. no education	2. rural	0. Not weighed		0. single birth	5. no longer living together/separated
ET7	4. ET7	2016	327	2141034	0. Not weighed	6. 40-44	2. otherwise	1. Single birth	1. Married	1. Yes	11. respondent's home	2. female	2. respondent and husband/partner	1. yes	2. not a big problem	10	4. richer	0. no education	2. rural	0. Not weighed	5	0. single birth	1. married
ET7	4. ET7	2016	7	415601	0. Not weighed	2. 20-24	2. otherwise	1. Single birth	1. Married		11. respondent's home	2. female	4. husband/partner alone	0. no	1. big problem	3	1. poorest	0. no education	2. rural	0. Not weighed		0. single birth	1. married
ET7	4. ET7	2016	245	3043524	0. Not weighed	6. 40-44	2. otherwise	1. Single birth	1. Married	2. No	11. respondent's home	1. male	2. respondent and husband/partner	0. no	1. big problem	8	1. poorest	0. no education	2. rural	0. Not weighed	0. no antenatal visits	0. single birth	1. married
ET7	4. ET7	2016	129	543422	1. Weighed	2. 20-24	1. Health facility	1. Single birth	2. Otherwise	1. Yes	21. central hospital	2. female		0. no	1. big problem	1	3. middle	2. secondary	2. rural	2. from mother's recall	2	0. single birth	4. divorced
ET7	4. ET7	2016	151	62169	1. Weighed	4. 30-34	1. Health facility	1. Single birth	2. Otherwise	1. Yes	21. central hospital	2. female		0. no	2. not a big problem	1	5. richest	2. secondary	1. urban	2. from mother's recall	6	0. single birth	5. no longer living together/separated
ET7	4. ET7	2016	630	324169	0. Not weighed	2. 20-24	2. otherwise	1. Single birth	1. Married		11. respondent's home	1. male	2. respondent and husband/partner	0. no	2. not a big problem	6	1. poorest	0. no education	2. rural	0. Not weighed		0. single birth	1. married
ET7	4. ET7	2016	57	335768	1. Weighed	2. 20-24	1. Health facility	1. Single birth	1. Married	1. Yes	21. central hospital	1. male	2. respondent and husband/partner	0. no	2. not a big problem	1	5. richest	2. secondary	1. urban	2. from mother's recall	4	0. single birth	1. married
ET7	4. ET7	2016	302	411063	1. Weighed	3. 25-29	1. Health facility	1. Single birth	2. Otherwise	1. Yes	21. central hospital	1. male		0. no	2. not a big problem	1	5. richest	1. primary	1. urban	2. from mother's recall	5	0. single birth	5. no longer living together/separated
ET7	4. ET7	2016	316	2490708	0. Not weighed	3. 25-29	2. otherwise	1. Single birth	1. Married	2. No	11. respondent's home	1. male	4. husband/partner alone	0. no	1. big problem	2	5. richest	1. primary	2. rural	0. Not weighed	0. no antenatal visits	0. single birth	1. married
ET7	4. ET7	2016	16	134889	0. Not weighed	5. 35-39	2. otherwise	1. Single birth	1. Married	2. No	11. respondent's home	1. male	4. husband/partner alone	0. no	1. big problem	6	1. poorest	0. no education	2. rural	0. Not weighed	0. no antenatal visits	0. single birth	1. married
ET7	4. ET7	2016	564	176585	0. Not weighed	3. 25-29	2. otherwise	1. Single birth	1. Married	2. No	11. respondent's home	1. male	4. husband/partner alone	0. no	2. not a big problem	1	1. poorest	0. no education	2. rural	0. Not weighed	0. no antenatal visits	0. single birth	1. married
ET7	4. ET7	2016	75	119701	0. Not weighed	3. 25-29	2. otherwise	1. Single birth	1. Married		11. respondent's home	2. female	2. respondent and husband/partner	0. no	1. big problem	2	1. poorest	0. no education	2. rural	0. Not weighed		0. single birth	1. married
ET7	4. ET7	2016	573	216112	0. Not weighed	3. 25-29	2. otherwise	1. Single birth	1. Married	2. No	11. respondent's home	1. male	2. respondent and husband/partner	0. no	1. big problem	5	1. poorest	0. no education	2. rural	0. Not weighed	0. no antenatal visits	0. single birth	1. married
ET7	4. ET7	2016	172	102411	0. Not weighed	4. 30-34	2. otherwise	1. Single birth	1. Married	2. No	11. respondent's home	2. female	2. respondent and husband/partner	0. no	1. big problem	7	1. poorest	0. no education	2. rural	0. Not weighed	0. no antenatal visits	0. single birth	1. married
ET7	4. ET7	2016	488	66556	0. Not weighed	3. 25-29	2. otherwise	1. Single birth	1. Married	2. No	11. respondent's home	1. male	2. respondent and husband/partner	0. no	2. not a big problem	1	1. poorest	0. no education	2. rural	0. Not weighed	0. no antenatal visits	0. single birth	1. married
ET7	4. ET7	2016	139	2803325	0. Not weighed	3. 25-29	2. otherwise	1. Single birth	1. Married		11. respondent's home	1. male	2. respondent and husband/partner	0. no	1. big problem	5	1. poorest	0. no education	2. rural	0. Not weighed		0. single birth	1. married
ET7	4. ET7	2016	356	176446	0. Not weighed	3. 25-29	2. otherwise	1. Single birth	2. Otherwise	2. No	11. respondent's home	1. male		0. no	2. not a big problem	5	1. poorest	0. no education	2. rural	0. Not weighed	0. no antenatal visits	0. single birth	4. divorced
ET7	4. ET7	2016	172	102411	0. Not weighed	3. 25-29	2. otherwise	1. Single birth	1. Married		12. other home	1. male	2. respondent and husband/partner	0. no	1. big problem	1	1. poorest	0. no education	2. rural	0. Not weighed		0. single birth	1. married
ET7	4. ET7	2016	316	2490708	0. Not weighed	5. 35-39	2. otherwise	1. Single birth	1. Married	2. No	11. respondent's home	2. female	1. respondent alone	0. no	2. not a big problem	8	4. richer	0. no education	2. rural	0. Not weighed	0. no antenatal visits	0. single birth	1. married
ET7	4. ET7	2016	490	129214	0. Not weighed	3. 25-29	2. otherwise	1. Single birth	1. Married	2. No	11. respondent's home	2. female	1. respondent alone	0. no	2. not a big problem	7	1. poorest	0. no education	2. rural	0. Not weighed	0. no antenatal visits	0. single birth	1. married
ET7	4. ET7	2016	104	13138	0. Not weighed	3. 25-29	2. otherwise	1. Single birth	1. Married	1. Yes	11. respondent's home	2. female	4. husband/partner alone	0. no	1. big problem	3	1. poorest	2. secondary	2. rural	0. Not weighed	3	0. single birth	1. married
ET7	4. ET7	2016	481	619484	1. Weighed	5. 35-39	1. Health facility	1. Single birth	1. Married	1. Yes	21. central hospital	2. female	2. respondent and husband/partner	0. no	2. not a big problem	3	4. richer	3. higher	2. rural	2. from mother's recall	7	0. single birth	1. married
ET7	4. ET7	2016	56	42222	1. Weighed	6. 40-44	1. Health facility	1. Single birth	1. Married	1. Yes	21. central hospital	2. female	2. respondent and husband/partner	0. no	2. not a big problem	6	5. richest	1. primary	1. urban	2. from mother's recall	6	0. single birth	1. married
ET7	4. ET7	2016	2	461695	0. Not weighed	5. 35-39	2. otherwise	1. Single birth	1. Married	2. No	12. other home	1. male	4. husband/partner alone	0. no	1. big problem	6	1. poorest	0. no education	2. rural	0. Not weighed	0. no antenatal visits	0. single birth	1. married
ET7	4. ET7	2016	275	143955	0. Not weighed	4. 30-34	2. otherwise	1. Single birth	1. Married	1. Yes	11. respondent's home	1. male	2. respondent and husband/partner	0. no	1. big problem	6	3. middle	0. no education	2. rural	0. Not weighed	4	0. single birth	1. married
ET7	4. ET7	2016	397	32098	1. Weighed	5. 35-39	1. Health facility	1. Single birth	2. Otherwise	1. Yes	21. central hospital	1. male		0. no	2. not a big problem	3	5. richest	1. primary	1. urban	2. from mother's recall	3	0. single birth	4. divorced
ET7	4. ET7	2016	401	2028877	0. Not weighed	5. 35-39	2. otherwise	1. Single birth	1. Married	2. No	11. respondent's home	1. male	2. respondent and husband/partner	0. no	2. not a big problem	7	1. poorest	0. no education	2. rural	0. Not weighed	0. no antenatal visits	0. single birth	1. married
ET7	4. ET7	2016	529	5712597	0. Not weighed	3. 25-29	2. otherwise	1. Single birth	1. Married		11. respondent's home	1. male	2. respondent and husband/partner	0. no	1. big problem	8	2. poorer	0. no education	2. rural	0. Not weighed		0. single birth	1. married
ET7	4. ET7	2016	566	2777036	0. Not weighed	5. 35-39	2. otherwise	1. Single birth	2. Otherwise	2. No	11. respondent's home	1. male	1. respondent alone	0. no	1. big problem	5	1. poorest	0. no education	2. rural	0. Not weighed	0. no antenatal visits	0. single birth	2. living with partner
ET7	4. ET7	2016	473	2491319	0. Not weighed	4. 30-34	2. otherwise	1. Single birth	1. Married		11. respondent's home	1. male	4. husband/partner alone	0. no	2. not a big problem	7	5. richest	0. no education	2. rural	0. Not weighed		0. single birth	1. married
ET7	4. ET7	2016	474	2010528	0. Not weighed	5. 35-39	2. otherwise	2. mutiple	1. Married	2. No	11. respondent's home	2. female	4. husband/partner alone	0. no	2. not a big problem	8	4. richer	0. no education	2. rural	0. Not weighed	0. no antenatal visits	2. 2nd of multiple	1. married
ET7	4. ET7	2016	417	32393	1. Weighed	2. 20-24	1. Health facility	1. Single birth	1. Married	1. Yes	41	1. male	2. respondent and husband/partner	0. no	1. big problem	2	2. poorer	1. primary	2. rural	2. from mother's recall	2	0. single birth	1. married
ET7	4. ET7	2016	82	194855	0. Not weighed	2. 20-24	2. otherwise	1. Single birth	1. Married	2. No	11. respondent's home	1. male	4. husband/partner alone	0. no	1. big problem	1	3. middle	0. no education	2. rural	0. Not weighed	0. no antenatal visits	0. single birth	1. married
ET7	4. ET7	2016	284	36820	1. Weighed	2. 20-24	1. Health facility	1. Single birth	1. Married		21. central hospital	1. male	1. respondent alone	0. no	2. not a big problem	3	5. richest	2. secondary	1. urban	2. from mother's recall		0. single birth	1. married
ET7	4. ET7	2016	242	95418	0. Not weighed	3. 25-29	2. otherwise	1. Single birth	1. Married		11. respondent's home	1. male	2. respondent and husband/partner	0. no	2. not a big problem	3	1. poorest	0. no education	2. rural	0. Not weighed		0. single birth	1. married
ET7	4. ET7	2016	8	263005	0. Not weighed	3. 25-29	2. otherwise	1. Single birth	1. Married		11. respondent's home	1. male	2. respondent and husband/partner	0. no	1. big problem	2	1. poorest	0. no education	2. rural	0. Not weighed		0. single birth	1. married
ET7	4. ET7	2016	542	2364831	0. Not weighed	3. 25-29	2. otherwise	1. Single birth	1. Married		11. respondent's home	2. female	2. respondent and husband/partner	0. no	2. not a big problem	3	2. poorer	1. primary	2. rural	0. Not weighed		0. single birth	1. married
ET7	4. ET7	2016	636	627374	0. Not weighed	2. 20-24	2. otherwise	1. Single birth	1. Married	1. Yes	11. respondent's home	1. male	1. respondent alone	0. no	2. not a big problem	1	1. poorest	1. primary	2. rural	0. Not weighed	1	0. single birth	1. married
ET7	4. ET7	2016	202	59896	1. Weighed	2. 20-24	1. Health facility	1. Single birth	1. Married		21. central hospital	2. female	1. respondent alone	0. no	2. not a big problem	2	5. richest	1. primary	1. urban	2. from mother's recall		0. single birth	1. married
ET7	4. ET7	2016	217	1750238	1. Weighed	5. 35-39	1. Health facility	2. mutiple	1. Married	2. No	21. central hospital	1. male	1. respondent alone	0. no	2. not a big problem	9	2. poorer	1. primary	2. rural	2. from mother's recall	0. no antenatal visits	2. 2nd of multiple	1. married
ET7	4. ET7	2016	398	3522058	0. Not weighed	3. 25-29	2. otherwise	1. Single birth	1. Married		11. respondent's home	1. male	4. husband/partner alone	0. no	2. not a big problem	4	1. poorest	0. no education	2. rural	0. Not weighed		0. single birth	1. married
ET7	4. ET7	2016	296	1948019	0. Not weighed	3. 25-29	1. Health facility	1. Single birth	1. Married	1. Yes	22. provincial hospital	2. female	1. respondent alone	0. no	2. not a big problem	4	3. middle	0. no education	2. rural	0. Not weighed	3	0. single birth	1. married
ET7	4. ET7	2016	601	4987751	0. Not weighed	2. 20-24	2. otherwise	1. Single birth	2. Otherwise		11. respondent's home	1. male		0. no	2. not a big problem	2	1. poorest	0. no education	2. rural	0. Not weighed		0. single birth	3. widowed
ET7	4. ET7	2016	134	135795	0. Not weighed	3. 25-29	2. otherwise	1. Single birth	1. Married	2. No	11. respondent's home	2. female	1. respondent alone	0. no	1. big problem	1	1. poorest	1. primary	2. rural	0. Not weighed	0. no antenatal visits	0. single birth	1. married
ET7	4. ET7	2016	627	1973609	1. Weighed	3. 25-29	1. Health facility	1. Single birth	1. Married	1. Yes	22. provincial hospital	1. male	2. respondent and husband/partner	0. no	2. not a big problem	2	4. richer	2. secondary	2. rural	2. from mother's recall	3	0. single birth	1. married
ET7	4. ET7	2016	398	3522058	0. Not weighed	3. 25-29	2. otherwise	1. Single birth	1. Married		11. respondent's home	2. female	4. husband/partner alone	0. no	2. not a big problem	4	1. poorest	0. no education	2. rural	0. Not weighed		0. single birth	1. married
ET7	4. ET7	2016	412	2773123	1. Weighed	3. 25-29	1. Health facility	1. Single birth	1. Married	1. Yes	21. central hospital	1. male	1. respondent alone	0. no	1. big problem	1	5. richest	2. secondary	1. urban	2. from mother's recall	9	0. single birth	1. married
ET7	4. ET7	2016	360	1736680	0. Not weighed	1. 15-19	2. otherwise	1. Single birth	1. Married		11. respondent's home	1. male	2. respondent and husband/partner	0. no	1. big problem	2	3. middle	1. primary	2. rural	0. Not weighed		0. single birth	1. married
ET7	4. ET7	2016	260	10197	0. Not weighed	5. 35-39	2. otherwise	2. mutiple	1. Married		96. other	2. female	4. husband/partner alone	0. no	1. big problem	7	1. poorest	0. no education	2. rural	0. Not weighed		1. 1st of multiple	1. married
ET7	4. ET7	2016	399	3582186	1. Weighed	6. 40-44	1. Health facility	1. Single birth	1. Married	1. Yes	22. provincial hospital	1. male	4. husband/partner alone	0. no	1. big problem	10	4. richer	0. no education	2. rural	2. from mother's recall	3	0. single birth	1. married
ET7	4. ET7	2016	462	3111082	1. Weighed	3. 25-29	1. Health facility	1. Single birth	1. Married	1. Yes	22. provincial hospital	2. female	4. husband/partner alone	0. no	2. not a big problem	3	1. poorest	0. no education	2. rural	2. from mother's recall	5	0. single birth	1. married
ET7	4. ET7	2016	157	41279	1. Weighed	4. 30-34	1. Health facility	1. Single birth	1. Married	1. Yes	21. central hospital	1. male	2. respondent and husband/partner	0. no	2. not a big problem	4	5. richest	1. primary	1. urban	2. from mother's recall	3	0. single birth	1. married
ET7	4. ET7	2016	296	1948019	1. Weighed	2. 20-24	1. Health facility	1. Single birth	1. Married		22. provincial hospital	1. male	4. husband/partner alone	0. no	2. not a big problem	2	4. richer	1. primary	2. rural	2. from mother's recall		0. single birth	1. married
ET7	4. ET7	2016	534	34522	1. Weighed	3. 25-29	1. Health facility	2. mutiple	1. Married	1. Yes	31. private hospital/clinic	2. female	2. respondent and husband/partner	0. no	1. big problem	2	5. richest	2. secondary	1. urban	2. from mother's recall	3	2. 2nd of multiple	1. married
ET7	4. ET7	2016	137	85183	0. Not weighed	4. 30-34	2. otherwise	1. Single birth	1. Married	1. Yes	11. respondent's home	2. female	2. respondent and husband/partner	0. no	1. big problem	7	3. middle	0. no education	2. rural	0. Not weighed	4	0. single birth	1. married
ET7	4. ET7	2016	641	470045	0. Not weighed	2. 20-24	2. otherwise	1. Single birth	1. Married		11. respondent's home	1. male	2. respondent and husband/partner	0. no	1. big problem	2	2. poorer	1. primary	2. rural	0. Not weighed		0. single birth	1. married
ET7	4. ET7	2016	426	45502	0. Not weighed	3. 25-29	2. otherwise	1. Single birth	1. Married	1. Yes	11. respondent's home	1. male	2. respondent and husband/partner	0. no	2. not a big problem	2	1. poorest	0. no education	1. urban	0. Not weighed	4	0. single birth	1. married
ET7	4. ET7	2016	135	94466	0. Not weighed	2. 20-24	2. otherwise	1. Single birth	1. Married		11. respondent's home	2. female	2. respondent and husband/partner	0. no	2. not a big problem	5	1. poorest	0. no education	2. rural	0. Not weighed		0. single birth	1. married
ET7	4. ET7	2016	468	1538548	0. Not weighed	2. 20-24	1. Health facility	1. Single birth	1. Married	1. Yes	22. provincial hospital	1. male	2. respondent and husband/partner	0. no	2. not a big problem	1	2. poorer	1. primary	2. rural	0. Not weighed	5	0. single birth	1. married
ET7	4. ET7	2016	22	340149	0. Not weighed	5. 35-39	2. otherwise	1. Single birth	1. Married	2. No	11. respondent's home	2. female	1. respondent alone	0. no	1. big problem	8	1. poorest	0. no education	2. rural	0. Not weighed	0. no antenatal visits	0. single birth	1. married
ET7	4. ET7	2016	633	2211171	0. Not weighed	2. 20-24	2. otherwise	1. Single birth	1. Married	1. Yes	11. respondent's home	1. male	4. husband/partner alone	0. no	1. big problem	4	1. poorest	1. primary	2. rural	0. Not weighed	3	0. single birth	1. married
ET7	4. ET7	2016	237	463266	1. Weighed	2. 20-24	1. Health facility	1. Single birth	1. Married	1. Yes	22. provincial hospital	2. female	2. respondent and husband/partner	0. no	2. not a big problem	1	5. richest	1. primary	1. urban	2. from mother's recall	8	0. single birth	1. married
ET7	4. ET7	2016	328	248129	0. Not weighed	6. 40-44	2. otherwise	1. Single birth	2. Otherwise		11. respondent's home	1. male		0. no	1. big problem	7	1. poorest	0. no education	2. rural	0. Not weighed		0. single birth	3. widowed
ET7	4. ET7	2016	296	1948019	1. Weighed	2. 20-24	1. Health facility	1. Single birth	1. Married	1. Yes	21. central hospital	2. female	4. husband/partner alone	0. no	2. not a big problem	1	3. middle	0. no education	2. rural	2. from mother's recall	5	0. single birth	1. married
ET7	4. ET7	2016	362	193953	0. Not weighed	4. 30-34	2. otherwise	2. mutiple	1. Married		11. respondent's home	2. female	1. respondent alone	0. no	2. not a big problem	4	1. poorest	0. no education	2. rural	0. Not weighed		1. 1st of multiple	1. married
ET7	4. ET7	2016	307	27960	0. Not weighed	4. 30-34	2. otherwise	1. Single birth	1. Married	1. Yes	11. respondent's home	1. male	2. respondent and husband/partner	0. no	2. not a big problem	6	1. poorest	0. no education	2. rural	0. Not weighed	4	0. single birth	1. married
ET7	4. ET7	2016	215	1503465	0. Not weighed	3. 25-29	2. otherwise	1. Single birth	1. Married		11. respondent's home	2. female	2. respondent and husband/partner	0. no	1. big problem	3	3. middle	1. primary	2. rural	0. Not weighed		0. single birth	1. married
ET7	4. ET7	2016	123	3087713	0. Not weighed	4. 30-34	2. otherwise	1. Single birth	1. Married		11. respondent's home	2. female	2. respondent and husband/partner	0. no	2. not a big problem	5	4. richer	0. no education	2. rural	0. Not weighed		0. single birth	1. married
ET7	4. ET7	2016	51	190131	0. Not weighed	2. 20-24	2. otherwise	1. Single birth	1. Married	2. No	11. respondent's home	1. male	4. husband/partner alone	0. no	1. big problem	2	1. poorest	0. no education	2. rural	0. Not weighed	0. no antenatal visits	0. single birth	1. married
ET7	4. ET7	2016	337	2130997	0. Not weighed	4. 30-34	2. otherwise	1. Single birth	1. Married	2. No	11. respondent's home	2. female	2. respondent and husband/partner	0. no	1. big problem	5	2. poorer	0. no education	2. rural	0. Not weighed	0. no antenatal visits	0. single birth	1. married
ET7	4. ET7	2016	201	2078824	1. Weighed	3. 25-29	1. Health facility	1. Single birth	1. Married		21. central hospital	1. male	2. respondent and husband/partner	0. no	2. not a big problem	3	4. richer	1. primary	2. rural	2. from mother's recall		0. single birth	1. married
ET7	4. ET7	2016	400	548655	1. Weighed	3. 25-29	1. Health facility	1. Single birth	1. Married		22. provincial hospital	2. female	2. respondent and husband/partner	0. no	2. not a big problem	3	2. poorer	2. secondary	2. rural	2. from mother's recall		0. single birth	1. married
ET7	4. ET7	2016	404	451551	1. Weighed	2. 20-24	1. Health facility	1. Single birth	1. Married		21. central hospital	1. male	2. respondent and husband/partner	1. yes	2. not a big problem	3	5. richest	2. secondary	1. urban	2. from mother's recall		0. single birth	1. married
ET7	4. ET7	2016	51	190131	0. Not weighed	1. 15-19	1. Health facility	1. Single birth	1. Married		21. central hospital	1. male	4. husband/partner alone	0. no	1. big problem	3	1. poorest	0. no education	2. rural	0. Not weighed		0. single birth	1. married
ET7	4. ET7	2016	479	699310	0. Not weighed	4. 30-34	2. otherwise	1. Single birth	1. Married	1. Yes	11. respondent's home	2. female	2. respondent and husband/partner	0. no	1. big problem	5	2. poorer	1. primary	2. rural	0. Not weighed	3	0. single birth	1. married
ET7	4. ET7	2016	232	2168594	0. Not weighed	4. 30-34	2. otherwise	1. Single birth	1. Married	1. Yes	11. respondent's home	1. male	2. respondent and husband/partner	0. no	2. not a big problem	5	3. middle	1. primary	2. rural	0. Not weighed	2	0. single birth	1. married
ET7	4. ET7	2016	46	37168	0. Not weighed	2. 20-24	2. otherwise	1. Single birth	2. Otherwise	2. No	12. other home	1. male		0. no	2. not a big problem	1	5. richest	1. primary	2. rural	0. Not weighed	0. no antenatal visits	0. single birth	4. divorced
ET7	4. ET7	2016	16	134889	0. Not weighed	4. 30-34	2. otherwise	1. Single birth	1. Married		11. respondent's home	2. female	4. husband/partner alone	0. no	1. big problem	6	1. poorest	0. no education	2. rural	0. Not weighed		0. single birth	1. married
ET7	4. ET7	2016	482	2832818	1. Weighed	3. 25-29	1. Health facility	1. Single birth	1. Married	1. Yes	21. central hospital	2. female	2. respondent and husband/partner	0. no	2. not a big problem	1	5. richest	3. higher	1. urban	2. from mother's recall	4	0. single birth	1. married
ET7	4. ET7	2016	96	333797	0. Not weighed	1. 15-19	2. otherwise	1. Single birth	1. Married	2. No	11. respondent's home	1. male	2. respondent and husband/partner	0. no	1. big problem	1	1. poorest	2. secondary	2. rural	0. Not weighed	0. no antenatal visits	0. single birth	1. married
ET7	4. ET7	2016	479	699310	0. Not weighed	2. 20-24	2. otherwise	1. Single birth	1. Married	2. No	12. other home	1. male	2. respondent and husband/partner	0. no	1. big problem	1	2. poorer	0. no education	2. rural	0. Not weighed	0. no antenatal visits	0. single birth	1. married
ET7	4. ET7	2016	543	1082861	0. Not weighed	3. 25-29	1. Health facility	1. Single birth	1. Married		22. provincial hospital	2. female	2. respondent and husband/partner	0. no	1. big problem	4	1. poorest	0. no education	2. rural	0. Not weighed		0. single birth	1. married
ET7	4. ET7	2016	153	459105	1. Weighed	1. 15-19	1. Health facility	1. Single birth	1. Married		32. medical center	2. female	1. respondent alone	0. no	2. not a big problem	2	5. richest	3. higher	1. urban	1. Weighed		0. single birth	1. married
ET7	4. ET7	2016	404	451551	1. Weighed	5. 35-39	1. Health facility	1. Single birth	2. Otherwise	1. Yes	22. provincial hospital	2. female		0. no	2. not a big problem	2	5. richest	1. primary	1. urban	2. from mother's recall	3	0. single birth	4. divorced
ET7	4. ET7	2016	498	1525999	0. Not weighed	4. 30-34	2. otherwise	1. Single birth	1. Married	2. No	11. respondent's home	1. male	2. respondent and husband/partner	0. no	2. not a big problem	3	2. poorer	0. no education	2. rural	0. Not weighed	0. no antenatal visits	0. single birth	1. married
ET7	4. ET7	2016	604	657474	0. Not weighed	6. 40-44	2. otherwise	1. Single birth	1. Married		11. respondent's home	2. female	2. respondent and husband/partner	0. no	1. big problem	7	1. poorest	0. no education	2. rural	0. Not weighed		0. single birth	1. married
ET7	4. ET7	2016	262	1775248	0. Not weighed	2. 20-24	2. otherwise	1. Single birth	1. Married		11. respondent's home	1. male	2. respondent and husband/partner	0. no	1. big problem	2	2. poorer	1. primary	2. rural	0. Not weighed		0. single birth	1. married
ET7	4. ET7	2016	263	116266	0. Not weighed	3. 25-29	2. otherwise	1. Single birth	1. Married		11. respondent's home	2. female	1. respondent alone	0. no	1. big problem	3	1. poorest	0. no education	2. rural	0. Not weighed		0. single birth	1. married
ET7	4. ET7	2016	194	54817	1. Weighed	4. 30-34	1. Health facility	1. Single birth	2. Otherwise	1. Yes	21. central hospital	2. female		0. no	2. not a big problem	3	5. richest	0. no education	1. urban	2. from mother's recall	3	0. single birth	4. divorced
ET7	4. ET7	2016	599	31765	0. Not weighed	3. 25-29	2. otherwise	1. Single birth	1. Married		11. respondent's home	1. male	2. respondent and husband/partner	0. no	1. big problem	3	2. poorer	0. no education	2. rural	0. Not weighed		0. single birth	1. married
ET7	4. ET7	2016	569	138820	0. Not weighed	2. 20-24	1. Health facility	1. Single birth	1. Married	1. Yes	22. provincial hospital	1. male	2. respondent and husband/partner	0. no	2. not a big problem	2	1. poorest	1. primary	2. rural	0. Not weighed	3	0. single birth	1. married
ET7	4. ET7	2016	241	88137	0. Not weighed	3. 25-29	2. otherwise	1. Single birth	1. Married	2. No	11. respondent's home	1. male	4. husband/partner alone	0. no	1. big problem	5	1. poorest	0. no education	2. rural	0. Not weighed	0. no antenatal visits	0. single birth	1. married
ET7	4. ET7	2016	242	95418	1. Weighed	5. 35-39	1. Health facility	1. Single birth	1. Married	1. Yes	22. provincial hospital	1. male	2. respondent and husband/partner	0. no	1. big problem	4	1. poorest	0. no education	2. rural	2. from mother's recall	3	0. single birth	1. married
ET7	4. ET7	2016	307	27960	0. Not weighed	4. 30-34	2. otherwise	1. Single birth	1. Married	2. No	11. respondent's home	2. female	2. respondent and husband/partner	0. no	1. big problem	8	1. poorest	0. no education	2. rural	0. Not weighed	0. no antenatal visits	0. single birth	1. married
ET7	4. ET7	2016	143	153812	0. Not weighed	4. 30-34	1. Health facility	1. Single birth	2. Otherwise	1. Yes	22. provincial hospital	2. female		0. no	1. big problem	2	1. poorest	1. primary	2. rural	0. Not weighed	4	0. single birth	4. divorced
ET7	4. ET7	2016	494	3009365	0. Not weighed	5. 35-39	2. otherwise	2. mutiple	1. Married		11. respondent's home	1. male	2. respondent and husband/partner	0. no	1. big problem	6	2. poorer	0. no education	2. rural	0. Not weighed		1. 1st of multiple	1. married
ET7	4. ET7	2016	448	42998	0. Not weighed	3. 25-29	2. otherwise	1. Single birth	1. Married		11. respondent's home	1. male	2. respondent and husband/partner	0. no	2. not a big problem	3	1. poorest	2. secondary	2. rural	0. Not weighed		0. single birth	1. married
ET7	4. ET7	2016	300	621639	0. Not weighed	3. 25-29	2. otherwise	1. Single birth	1. Married	1. Yes	11. respondent's home	2. female	2. respondent and husband/partner	0. no	2. not a big problem	5	4. richer	0. no education	2. rural	0. Not weighed	1	0. single birth	1. married
ET7	4. ET7	2016	415	56753	0. Not weighed	5. 35-39	2. otherwise	1. Single birth	1. Married		11. respondent's home	1. male	2. respondent and husband/partner	0. no	1. big problem	8	3. middle	0. no education	2. rural	0. Not weighed		0. single birth	1. married
ET7	4. ET7	2016	242	95418	0. Not weighed	4. 30-34	2. otherwise	1. Single birth	1. Married		11. respondent's home	2. female	1. respondent alone	0. no	1. big problem	8	3. middle	0. no education	2. rural	0. Not weighed		0. single birth	1. married
ET7	4. ET7	2016	407	167386	1. Weighed	6. 40-44	1. Health facility	1. Single birth	1. Married	1. Yes	23. municipal hospital	2. female	2. respondent and husband/partner	0. no	2. not a big problem	12	3. middle	0. no education	2. rural	2. from mother's recall	4	0. single birth	1. married
ET7	4. ET7	2016	458	186142	0. Not weighed	4. 30-34	2. otherwise	1. Single birth	1. Married		11. respondent's home	1. male	1. respondent alone	0. no	2. not a big problem	2	1. poorest	0. no education	1. urban	0. Not weighed		0. single birth	1. married
ET7	4. ET7	2016	360	1736680	0. Not weighed	5. 35-39	2. otherwise	1. Single birth	1. Married		11. respondent's home	1. male	2. respondent and husband/partner	0. no	1. big problem	7	2. poorer	0. no education	2. rural	0. Not weighed		0. single birth	1. married
ET7	4. ET7	2016	275	143955	1. Weighed	2. 20-24	2. otherwise	1. Single birth	1. Married	1. Yes	11. respondent's home	1. male	4. husband/partner alone	0. no	1. big problem	2	2. poorer	0. no education	2. rural	2. from mother's recall	5	0. single birth	1. married
ET7	4. ET7	2016	572	1070663	0. Not weighed	3. 25-29	2. otherwise	1. Single birth	1. Married	1. Yes	11. respondent's home	2. female	2. respondent and husband/partner	0. no	2. not a big problem	3	4. richer	0. no education	2. rural	0. Not weighed	5	0. single birth	1. married
ET7	4. ET7	2016	207	2178970	0. Not weighed	2. 20-24	2. otherwise	1. Single birth	1. Married	2. No	11. respondent's home	1. male	2. respondent and husband/partner	0. no	1. big problem	1	3. middle	0. no education	2. rural	0. Not weighed	0. no antenatal visits	0. single birth	1. married
ET7	4. ET7	2016	363	146723	1. Weighed	4. 30-34	1. Health facility	1. Single birth	1. Married	1. Yes	22. provincial hospital	2. female	4. husband/partner alone	0. no	2. not a big problem	4	5. richest	0. no education	1. urban	2. from mother's recall	3	0. single birth	1. married
ET7	4. ET7	2016	307	27960	0. Not weighed	3. 25-29	2. otherwise	1. Single birth	1. Married	2. No	11. respondent's home	2. female	1. respondent alone	0. no	1. big problem	4	1. poorest	0. no education	2. rural	0. Not weighed	0. no antenatal visits	0. single birth	1. married
ET7	4. ET7	2016	507	5972	0. Not weighed	3. 25-29	2. otherwise	1. Single birth	1. Married	2. No	11. respondent's home	2. female	2. respondent and husband/partner	0. no	1. big problem	4	1. poorest	0. no education	2. rural	0. Not weighed	0. no antenatal visits	0. single birth	1. married
ET7	4. ET7	2016	59	349625	1. Weighed	4. 30-34	1. Health facility	1. Single birth	1. Married	1. Yes	31. private hospital/clinic	1. male	2. respondent and husband/partner	1. yes	2. not a big problem	2	5. richest	3. higher	1. urban	2. from mother's recall	6	0. single birth	1. married
ET7	4. ET7	2016	458	186142	0. Not weighed	5. 35-39	2. otherwise	1. Single birth	1. Married	1. Yes	11. respondent's home	1. male	2. respondent and husband/partner	0. no	2. not a big problem	8	5. richest	1. primary	1. urban	0. Not weighed	2	0. single birth	1. married
ET7	4. ET7	2016	401	2028877	0. Not weighed	4. 30-34	2. otherwise	1. Single birth	1. Married	1. Yes	11. respondent's home	2. female	2. respondent and husband/partner	0. no	2. not a big problem	6	3. middle	0. no education	2. rural	0. Not weighed	4	0. single birth	1. married
ET7	4. ET7	2016	527	287430	0. Not weighed	3. 25-29	2. otherwise	1. Single birth	1. Married	2. No	11. respondent's home	2. female	4. husband/partner alone	0. no	1. big problem	4	1. poorest	0. no education	2. rural	0. Not weighed	0. no antenatal visits	0. single birth	1. married
ET7	4. ET7	2016	318	127305	0. Not weighed	6. 40-44	2. otherwise	1. Single birth	1. Married		11. respondent's home	1. male	1. respondent alone	0. no	2. not a big problem	10	4. richer	0. no education	2. rural	0. Not weighed		0. single birth	1. married
ET7	4. ET7	2016	402	643373	0. Not weighed	2. 20-24	1. Health facility	1. Single birth	1. Married	1. Yes	22. provincial hospital	1. male	1. respondent alone	0. no	2. not a big problem	1	5. richest	1. primary	1. urban	0. Not weighed	4	0. single birth	1. married
ET7	4. ET7	2016	361	2974406	1. Weighed	3. 25-29	1. Health facility	1. Single birth	1. Married	1. Yes	22. provincial hospital	2. female	2. respondent and husband/partner	0. no	2. not a big problem	3	5. richest	0. no education	1. urban	2. from mother's recall	3	0. single birth	1. married
ET7	4. ET7	2016	7	415601	0. Not weighed	2. 20-24	2. otherwise	1. Single birth	1. Married	2. No	11. respondent's home	1. male	4. husband/partner alone	0. no	1. big problem	2	1. poorest	0. no education	2. rural	0. Not weighed	0. no antenatal visits	0. single birth	1. married
ET7	4. ET7	2016	542	2364831	1. Weighed	4. 30-34	1. Health facility	1. Single birth	1. Married	1. Yes	23. municipal hospital	2. female	2. respondent and husband/partner	0. no	2. not a big problem	6	2. poorer	0. no education	2. rural	2. from mother's recall	3	0. single birth	1. married
ET7	4. ET7	2016	199	1807008	0. Not weighed	4. 30-34	2. otherwise	1. Single birth	1. Married	1. Yes	11. respondent's home	1. male	2. respondent and husband/partner	0. no	1. big problem	3	1. poorest	0. no education	2. rural	0. Not weighed	4	0. single birth	1. married
ET7	4. ET7	2016	334	122545	0. Not weighed	5. 35-39	2. otherwise	1. Single birth	1. Married		11. respondent's home	1. male	2. respondent and husband/partner	0. no	1. big problem	8	1. poorest	0. no education	2. rural	0. Not weighed		0. single birth	1. married
ET7	4. ET7	2016	401	2028877	0. Not weighed	2. 20-24	2. otherwise	1. Single birth	1. Married	2. No	11. respondent's home	2. female	2. respondent and husband/partner	0. no	1. big problem	1	1. poorest	0. no education	2. rural	0. Not weighed	0. no antenatal visits	0. single birth	1. married
ET7	4. ET7	2016	272	1731889	0. Not weighed	2. 20-24	2. otherwise	1. Single birth	1. Married	1. Yes	11. respondent's home	2. female	2. respondent and husband/partner	0. no	1. big problem	2	2. poorer	0. no education	2. rural	0. Not weighed	3	0. single birth	1. married
ET7	4. ET7	2016	401	2028877	1. Weighed	2. 20-24	1. Health facility	1. Single birth	2. Otherwise	1. Yes	21. central hospital	2. female		0. no	1. big problem	1	4. richer	1. primary	2. rural	2. from mother's recall	7	0. single birth	4. divorced
ET7	4. ET7	2016	618	12976	0. Not weighed	4. 30-34	2. otherwise	1. Single birth	1. Married	2. No	11. respondent's home	2. female	4. husband/partner alone	0. no	1. big problem	5	1. poorest	0. no education	2. rural	0. Not weighed	0. no antenatal visits	0. single birth	1. married
ET7	4. ET7	2016	350	2027508	0. Not weighed	5. 35-39	2. otherwise	1. Single birth	1. Married	1. Yes	11. respondent's home	2. female	2. respondent and husband/partner	0. no	1. big problem	7	3. middle	1. primary	2. rural	0. Not weighed	4	0. single birth	1. married
ET7	4. ET7	2016	541	153906	0. Not weighed	5. 35-39	2. otherwise	1. Single birth	1. Married	1. Yes	11. respondent's home	1. male	2. respondent and husband/partner	0. no	1. big problem	4	3. middle	1. primary	2. rural	0. Not weighed	3	0. single birth	1. married
ET7	4. ET7	2016	401	2028877	0. Not weighed	2. 20-24	2. otherwise	1. Single birth	1. Married	2. No	11. respondent's home	1. male	2. respondent and husband/partner	0. no	2. not a big problem	2	1. poorest	1. primary	2. rural	0. Not weighed	0. no antenatal visits	0. single birth	1. married
ET7	4. ET7	2016	415	56753	0. Not weighed	5. 35-39	2. otherwise	1. Single birth	1. Married	1. Yes	11. respondent's home	2. female	2. respondent and husband/partner	0. no	1. big problem	7	1. poorest	0. no education	2. rural	0. Not weighed	3	0. single birth	1. married
ET7	4. ET7	2016	296	1948019	1. Weighed	2. 20-24	1. Health facility	1. Single birth	1. Married	1. Yes	21. central hospital	2. female	2. respondent and husband/partner	0. no	2. not a big problem	2	4. richer	1. primary	2. rural	2. from mother's recall	4	0. single birth	1. married
ET7	4. ET7	2016	402	643373	1. Weighed	4. 30-34	1. Health facility	1. Single birth	1. Married	1. Yes	22. provincial hospital	1. male	2. respondent and husband/partner	0. no	2. not a big problem	3	5. richest	2. secondary	1. urban	2. from mother's recall	3	0. single birth	1. married
ET7	4. ET7	2016	404	451551	1. Weighed	3. 25-29	1. Health facility	1. Single birth	1. Married	1. Yes	21. central hospital	1. male	2. respondent and husband/partner	0. no	2. not a big problem	3	5. richest	2. secondary	1. urban	2. from mother's recall	5	0. single birth	1. married
ET7	4. ET7	2016	321	58683	1. Weighed	3. 25-29	1. Health facility	1. Single birth	1. Married		31. private hospital/clinic	2. female	2. respondent and husband/partner	0. no	2. not a big problem	3	5. richest	3. higher	1. urban	2. from mother's recall		0. single birth	1. married
ET7	4. ET7	2016	296	1948019	1. Weighed	3. 25-29	1. Health facility	1. Single birth	2. Otherwise	1. Yes	22. provincial hospital	1. male	1. respondent alone	0. no	1. big problem	2	2. poorer	0. no education	2. rural	2. from mother's recall	9	0. single birth	2. living with partner
ET7	4. ET7	2016	584	598566	0. Not weighed	7. 45-49	2. otherwise	1. Single birth	1. Married	2. No	11. respondent's home	2. female	2. respondent and husband/partner	0. no	1. big problem	8	2. poorer	0. no education	2. rural	0. Not weighed	0. no antenatal visits	0. single birth	1. married
ET7	4. ET7	2016	138	290046	0. Not weighed	2. 20-24	2. otherwise	1. Single birth	1. Married		11. respondent's home	2. female	4. husband/partner alone	0. no	1. big problem	3	1. poorest	0. no education	2. rural	0. Not weighed		0. single birth	1. married
ET7	4. ET7	2016	296	1948019	1. Weighed	3. 25-29	1. Health facility	1. Single birth	1. Married	1. Yes	22. provincial hospital	2. female	1. respondent alone	0. no	1. big problem	4	3. middle	0. no education	2. rural	2. from mother's recall	3	0. single birth	1. married
ET7	4. ET7	2016	109	2052672	0. Not weighed	4. 30-34	2. otherwise	1. Single birth	1. Married	1. Yes	12. other home	2. female	2. respondent and husband/partner	0. no	2. not a big problem	3	2. poorer	0. no education	2. rural	0. Not weighed	4	0. single birth	1. married
ET7	4. ET7	2016	4	78850	0. Not weighed	3. 25-29	2. otherwise	1. Single birth	1. Married	2. No	11. respondent's home	1. male	1. respondent alone	0. no	1. big problem	3	1. poorest	0. no education	2. rural	0. Not weighed	0. no antenatal visits	0. single birth	1. married
ET7	4. ET7	2016	402	643373	1. Weighed	4. 30-34	1. Health facility	1. Single birth	1. Married		22. provincial hospital	2. female	2. respondent and husband/partner	0. no	2. not a big problem	3	5. richest	2. secondary	1. urban	2. from mother's recall		0. single birth	1. married
ET7	4. ET7	2016	387	39395	0. Not weighed	1. 15-19	2. otherwise	1. Single birth	1. Married	2. No	96. other	1. male	2. respondent and husband/partner	0. no	2. not a big problem	1	5. richest	1. primary	1. urban	0. Not weighed	0. no antenatal visits	0. single birth	1. married
ET7	4. ET7	2016	402	643373	1. Weighed	4. 30-34	1. Health facility	1. Single birth	1. Married	1. Yes	22. provincial hospital	1. male	2. respondent and husband/partner	0. no	2. not a big problem	2	5. richest	2. secondary	1. urban	2. from mother's recall	5	0. single birth	1. married
ET7	4. ET7	2016	347	1668968	1. Weighed	5. 35-39	2. otherwise	1. Single birth	1. Married	1. Yes	11. respondent's home	1. male	2. respondent and husband/partner	0. no	2. not a big problem	4	4. richer	1. primary	2. rural	2. from mother's recall	3	0. single birth	1. married
ET7	4. ET7	2016	331	1945695	0. Not weighed	5. 35-39	2. otherwise	1. Single birth	1. Married	1. Yes	11. respondent's home	2. female	2. respondent and husband/partner	0. no	2. not a big problem	7	4. richer	0. no education	2. rural	0. Not weighed	4	0. single birth	1. married
ET7	4. ET7	2016	116	311202	0. Not weighed	2. 20-24	2. otherwise	1. Single birth	1. Married	2. No	11. respondent's home	2. female	2. respondent and husband/partner	0. no	2. not a big problem	2	1. poorest	0. no education	2. rural	0. Not weighed	0. no antenatal visits	0. single birth	1. married
ET7	4. ET7	2016	420	1815840	0. Not weighed	3. 25-29	2. otherwise	1. Single birth	1. Married	1. Yes	11. respondent's home	1. male	4. husband/partner alone	0. no	1. big problem	5	3. middle	0. no education	2. rural	0. Not weighed	5	0. single birth	1. married
ET7	4. ET7	2016	403	2379328	0. Not weighed	2. 20-24	2. otherwise	1. Single birth	1. Married	1. Yes	11. respondent's home	2. female	2. respondent and husband/partner	0. no	2. not a big problem	1	5. richest	0. no education	2. rural	0. Not weighed	2	0. single birth	1. married
ET7	4. ET7	2016	370	12409	0. Not weighed	1. 15-19	2. otherwise	1. Single birth	1. Married	1. Yes	11. respondent's home	1. male	2. respondent and husband/partner	0. no	2. not a big problem	1	3. middle	1. primary	2. rural	0. Not weighed	6	0. single birth	1. married
ET7	4. ET7	2016	106	25620	0. Not weighed	3. 25-29	2. otherwise	1. Single birth	1. Married	2. No	11. respondent's home	2. female	2. respondent and husband/partner	0. no	1. big problem	2	1. poorest	2. secondary	2. rural	0. Not weighed	0. no antenatal visits	0. single birth	1. married
ET7	4. ET7	2016	208	305302	0. Not weighed	3. 25-29	2. otherwise	1. Single birth	1. Married		11. respondent's home	2. female	2. respondent and husband/partner	0. no	1. big problem	4	2. poorer	0. no education	2. rural	0. Not weighed		0. single birth	1. married
ET7	4. ET7	2016	569	138820	0. Not weighed	3. 25-29	2. otherwise	1. Single birth	1. Married	2. No	12. other home	2. female	4. husband/partner alone	0. no	1. big problem	1	2. poorer	1. primary	2. rural	0. Not weighed	0. no antenatal visits	0. single birth	1. married
ET7	4. ET7	2016	130	126382	0. Not weighed	5. 35-39	2. otherwise	1. Single birth	1. Married	2. No	11. respondent's home	2. female	4. husband/partner alone	0. no	1. big problem	8	1. poorest	0. no education	2. rural	0. Not weighed	0. no antenatal visits	0. single birth	1. married
ET7	4. ET7	2016	309	54622	0. Not weighed	3. 25-29	2. otherwise	2. mutiple	1. Married		11. respondent's home	1. male	2. respondent and husband/partner	0. no	2. not a big problem	4	1. poorest	2. secondary	1. urban	0. Not weighed		1. 1st of multiple	1. married
ET7	4. ET7	2016	565	1939098	0. Not weighed	3. 25-29	2. otherwise	1. Single birth	1. Married		11. respondent's home	1. male	2. respondent and husband/partner	0. no	1. big problem	4	2. poorer	1. primary	2. rural	0. Not weighed		0. single birth	1. married
ET7	4. ET7	2016	335	127425	0. Not weighed	5. 35-39	2. otherwise	1. Single birth	1. Married		11. respondent's home	2. female	4. husband/partner alone	0. no	1. big problem	7	1. poorest	0. no education	2. rural	0. Not weighed		0. single birth	1. married
ET7	4. ET7	2016	141	1646605	0. Not weighed	2. 20-24	2. otherwise	1. Single birth	1. Married		12. other home	1. male	2. respondent and husband/partner	0. no	1. big problem	2	3. middle	0. no education	2. rural	0. Not weighed		0. single birth	1. married
ET7	4. ET7	2016	412	2773123	1. Weighed	3. 25-29	1. Health facility	1. Single birth	1. Married	1. Yes	21. central hospital	1. male	1. respondent alone	0. no	2. not a big problem	4	5. richest	1. primary	1. urban	2. from mother's recall	3	0. single birth	1. married
ET7	4. ET7	2016	404	451551	1. Weighed	3. 25-29	1. Health facility	1. Single birth	1. Married	1. Yes	22. provincial hospital	2. female	1. respondent alone	0. no	2. not a big problem	2	5. richest	1. primary	1. urban	2. from mother's recall	5	0. single birth	1. married
ET7	4. ET7	2016	301	247547	0. Not weighed	3. 25-29	2. otherwise	1. Single birth	1. Married		11. respondent's home	1. male	4. husband/partner alone	0. no	2. not a big problem	7	1. poorest	0. no education	2. rural	0. Not weighed		0. single birth	1. married
ET7	4. ET7	2016	484	192455	0. Not weighed	2. 20-24	2. otherwise	1. Single birth	1. Married		11. respondent's home	1. male	2. respondent and husband/partner	0. no	2. not a big problem	2	1. poorest	0. no education	2. rural	0. Not weighed		0. single birth	1. married
ET7	4. ET7	2016	276	35753	0. Not weighed	4. 30-34	2. otherwise	1. Single birth	1. Married		11. respondent's home	2. female	1. respondent alone	0. no	2. not a big problem	8	1. poorest	0. no education	2. rural	0. Not weighed		0. single birth	1. married
ET7	4. ET7	2016	355	693804	1. Weighed	5. 35-39	1. Health facility	2. mutiple	1. Married	1. Yes	22. provincial hospital	1. male	2. respondent and husband/partner	0. no	2. not a big problem	8	1. poorest	1. primary	2. rural	2. from mother's recall	3	2. 2nd of multiple	1. married
ET7	4. ET7	2016	112	545426	1. Weighed	1. 15-19	1. Health facility	1. Single birth	2. Otherwise	1. Yes	22. provincial hospital	1. male	2. respondent and husband/partner	0. no	2. not a big problem	1	5. richest	2. secondary	1. urban	2. from mother's recall	2	0. single birth	2. living with partner
ET7	4. ET7	2016	280	2357173	0. Not weighed	6. 40-44	2. otherwise	1. Single birth	1. Married	1. Yes	11. respondent's home	2. female	2. respondent and husband/partner	0. no	1. big problem	4	3. middle	1. primary	2. rural	0. Not weighed	4	0. single birth	1. married
ET7	4. ET7	2016	578	2443619	0. Not weighed	2. 20-24	2. otherwise	1. Single birth	1. Married	1. Yes	11. respondent's home	2. female	2. respondent and husband/partner	0. no	1. big problem	2	5. richest	1. primary	2. rural	0. Not weighed	3	0. single birth	1. married
ET7	4. ET7	2016	618	12976	0. Not weighed	3. 25-29	2. otherwise	1. Single birth	2. Otherwise	2. No	11. respondent's home	2. female		0. no	1. big problem	3	1. poorest	0. no education	2. rural	0. Not weighed	0. no antenatal visits	0. single birth	3. widowed
ET7	4. ET7	2016	597	825455	1. Weighed	4. 30-34	1. Health facility	1. Single birth	1. Married	1. Yes	22. provincial hospital	1. male	2. respondent and husband/partner	0. no	2. not a big problem	4	5. richest	1. primary	1. urban	2. from mother's recall	4	0. single birth	1. married
ET7	4. ET7	2016	404	451551	1. Weighed	3. 25-29	1. Health facility	1. Single birth	1. Married	1. Yes	21. central hospital	2. female	2. respondent and husband/partner	0. no	2. not a big problem	2	5. richest	2. secondary	1. urban	2. from mother's recall	6	0. single birth	1. married
ET7	4. ET7	2016	163	2131083	1. Weighed	2. 20-24	1. Health facility	1. Single birth	1. Married	1. Yes	22. provincial hospital	1. male	2. respondent and husband/partner	0. no	2. not a big problem	1	4. richer	3. higher	2. rural	2. from mother's recall	5	0. single birth	1. married
ET7	4. ET7	2016	50	1438423	1. Weighed	3. 25-29	1. Health facility	1. Single birth	2. Otherwise	1. Yes	22. provincial hospital	1. male		0. no	1. big problem	2	4. richer	1. primary	2. rural	2. from mother's recall	4	0. single birth	4. divorced
ET7	4. ET7	2016	270	36230	1. Weighed	1. 15-19	1. Health facility	1. Single birth	1. Married	1. Yes	41	1. male	1. respondent alone	0. no	1. big problem	1	1. poorest	1. primary	2. rural	2. from mother's recall	3	0. single birth	1. married
ET7	4. ET7	2016	292	3480521	1. Weighed	6. 40-44	1. Health facility	1. Single birth	1. Married	1. Yes	22. provincial hospital	1. male	2. respondent and husband/partner	0. no	2. not a big problem	4	5. richest	3. higher	1. urban	2. from mother's recall	6	0. single birth	1. married
ET7	4. ET7	2016	503	1975031	0. Not weighed	3. 25-29	2. otherwise	1. Single birth	1. Married	1. Yes	11. respondent's home	2. female	4. husband/partner alone	0. no	1. big problem	3	5. richest	0. no education	2. rural	0. Not weighed	7	0. single birth	1. married
ET7	4. ET7	2016	85	911342	0. Not weighed	3. 25-29	1. Health facility	1. Single birth	1. Married		21. central hospital	1. male	2. respondent and husband/partner	0. no	2. not a big problem	5	2. poorer	0. no education	2. rural	0. Not weighed		0. single birth	1. married
ET7	4. ET7	2016	139	2803325	0. Not weighed	3. 25-29	2. otherwise	1. Single birth	1. Married		11. respondent's home	2. female	2. respondent and husband/partner	0. no	1. big problem	5	2. poorer	0. no education	2. rural	0. Not weighed		0. single birth	1. married
ET7	4. ET7	2016	62	2805615	0. Not weighed	5. 35-39	2. otherwise	1. Single birth	1. Married	1. Yes	11. respondent's home	2. female	2. respondent and husband/partner	0. no	1. big problem	7	3. middle	0. no education	2. rural	0. Not weighed	6	0. single birth	1. married
ET7	4. ET7	2016	277	467517	0. Not weighed	5. 35-39	2. otherwise	1. Single birth	1. Married	1. Yes	11. respondent's home	2. female	2. respondent and husband/partner	0. no	2. not a big problem	7	5. richest	0. no education	1. urban	0. Not weighed	4	0. single birth	1. married
ET7	4. ET7	2016	94	703478	1. Weighed	4. 30-34	1. Health facility	1. Single birth	1. Married	1. Yes	21. central hospital	2. female	4. husband/partner alone	0. no	1. big problem	3	5. richest	1. primary	1. urban	2. from mother's recall	20	0. single birth	1. married
ET7	4. ET7	2016	620	32634	0. Not weighed	3. 25-29	2. otherwise	1. Single birth	1. Married	2. No	11. respondent's home	2. female	2. respondent and husband/partner	0. no	2. not a big problem	6	1. poorest	0. no education	2. rural	0. Not weighed	0. no antenatal visits	0. single birth	1. married
ET7	4. ET7	2016	328	248129	0. Not weighed	5. 35-39	2. otherwise	2. mutiple	1. Married	2. No	11. respondent's home	2. female	2. respondent and husband/partner	0. no	1. big problem	3	1. poorest	0. no education	2. rural	0. Not weighed	0. no antenatal visits	2. 2nd of multiple	1. married
ET7	4. ET7	2016	269	425715	0. Not weighed	2. 20-24	2. otherwise	1. Single birth	1. Married	2. No	11. respondent's home	2. female	2. respondent and husband/partner	0. no	1. big problem	3	1. poorest	0. no education	2. rural	0. Not weighed	0. no antenatal visits	0. single birth	1. married
ET7	4. ET7	2016	637	2062891	1. Weighed	3. 25-29	1. Health facility	1. Single birth	1. Married	1. Yes	22. provincial hospital	2. female	2. respondent and husband/partner	0. no	2. not a big problem	3	3. middle	1. primary	2. rural	2. from mother's recall	2	0. single birth	1. married
ET7	4. ET7	2016	599	31765	0. Not weighed	6. 40-44	2. otherwise	1. Single birth	1. Married	2. No	11. respondent's home	2. female	2. respondent and husband/partner	0. no	1. big problem	11	1. poorest	0. no education	2. rural	0. Not weighed	0. no antenatal visits	0. single birth	1. married
ET7	4. ET7	2016	540	278404	0. Not weighed	7. 45-49	2. otherwise	1. Single birth	1. Married	2. No	11. respondent's home	1. male	4. husband/partner alone	0. no	1. big problem	7	1. poorest	0. no education	2. rural	0. Not weighed	0. no antenatal visits	0. single birth	1. married
ET7	4. ET7	2016	241	88137	0. Not weighed	4. 30-34	2. otherwise	1. Single birth	1. Married	1. Yes	11. respondent's home	1. male	2. respondent and husband/partner	0. no	1. big problem	7	1. poorest	0. no education	2. rural	0. Not weighed	4	0. single birth	1. married
ET7	4. ET7	2016	316	2490708	0. Not weighed	6. 40-44	2. otherwise	1. Single birth	2. Otherwise	2. No	11. respondent's home	1. male		0. no	1. big problem	9	4. richer	0. no education	2. rural	0. Not weighed	0. no antenatal visits	0. single birth	3. widowed
ET7	4. ET7	2016	599	31765	0. Not weighed	4. 30-34	2. otherwise	1. Single birth	1. Married		11. respondent's home	2. female	2. respondent and husband/partner	0. no	1. big problem	5	1. poorest	0. no education	2. rural	0. Not weighed		0. single birth	1. married
ET7	4. ET7	2016	176	2090144	0. Not weighed	5. 35-39	2. otherwise	1. Single birth	1. Married	2. No	11. respondent's home	2. female	2. respondent and husband/partner	0. no	2. not a big problem	6	3. middle	0. no education	2. rural	0. Not weighed	0. no antenatal visits	0. single birth	1. married
ET7	4. ET7	2016	617	1875213	1. Weighed	3. 25-29	1. Health facility	1. Single birth	1. Married	1. Yes	22. provincial hospital	2. female	2. respondent and husband/partner	0. no	2. not a big problem	4	4. richer	0. no education	2. rural	2. from mother's recall	5	0. single birth	1. married
ET7	4. ET7	2016	575	803805	0. Not weighed	4. 30-34	2. otherwise	1. Single birth	1. Married		11. respondent's home	1. male	4. husband/partner alone	0. no	2. not a big problem	5	4. richer	0. no education	2. rural	0. Not weighed		0. single birth	1. married
ET7	4. ET7	2016	496	1949977	0. Not weighed	7. 45-49	2. otherwise	1. Single birth	1. Married	1. Yes	11. respondent's home	1. male	2. respondent and husband/partner	1. yes	2. not a big problem	4	3. middle	0. no education	2. rural	0. Not weighed	4	0. single birth	1. married
ET7	4. ET7	2016	484	192455	0. Not weighed	3. 25-29	2. otherwise	1. Single birth	1. Married		11. respondent's home	2. female	2. respondent and husband/partner	0. no	2. not a big problem	6	1. poorest	0. no education	2. rural	0. Not weighed		0. single birth	1. married
ET7	4. ET7	2016	538	916778	1. Weighed	3. 25-29	1. Health facility	1. Single birth	1. Married	1. Yes	22. provincial hospital	1. male	2. respondent and husband/partner	1. yes	2. not a big problem	3	5. richest	2. secondary	1. urban	2. from mother's recall	4	0. single birth	1. married
ET7	4. ET7	2016	576	3432214	0. Not weighed	6. 40-44	2. otherwise	1. Single birth	1. Married	1. Yes	11. respondent's home	1. male	4. husband/partner alone	0. no	1. big problem	10	1. poorest	0. no education	2. rural	0. Not weighed	5	0. single birth	1. married
ET7	4. ET7	2016	23	2354972	0. Not weighed	5. 35-39	2. otherwise	1. Single birth	1. Married	2. No	11. respondent's home	1. male	2. respondent and husband/partner	0. no	1. big problem	8	4. richer	0. no education	2. rural	0. Not weighed	0. no antenatal visits	0. single birth	1. married
ET7	4. ET7	2016	209	163610	0. Not weighed	5. 35-39	2. otherwise	1. Single birth	1. Married	1. Yes	11. respondent's home	1. male	2. respondent and husband/partner	0. no	1. big problem	7	2. poorer	0. no education	2. rural	0. Not weighed	1	0. single birth	1. married
ET7	4. ET7	2016	164	178293	0. Not weighed	1. 15-19	2. otherwise	1. Single birth	2. Otherwise	2. No	11. respondent's home	1. male		0. no	1. big problem	1	1. poorest	0. no education	2. rural	0. Not weighed	0. no antenatal visits	0. single birth	4. divorced
ET7	4. ET7	2016	152	2410545	0. Not weighed	7. 45-49	2. otherwise	1. Single birth	1. Married	2. No	11. respondent's home	1. male	2. respondent and husband/partner	0. no	2. not a big problem	7	1. poorest	0. no education	2. rural	0. Not weighed	0. no antenatal visits	0. single birth	1. married
ET7	4. ET7	2016	454	51196	0. Not weighed	3. 25-29	2. otherwise	1. Single birth	1. Married	1. Yes	11. respondent's home	1. male	1. respondent alone	0. no	2. not a big problem	6	1. poorest	0. no education	2. rural	0. Not weighed	4	0. single birth	1. married
ET7	4. ET7	2016	549	86246	1. Weighed	2. 20-24	1. Health facility	1. Single birth	2. Otherwise	1. Yes	21. central hospital	2. female	1. respondent alone	0. no	2. not a big problem	1	5. richest	3. higher	1. urban	2. from mother's recall	3	0. single birth	2. living with partner
ET7	4. ET7	2016	242	95418	0. Not weighed	3. 25-29	1. Health facility	1. Single birth	1. Married	1. Yes	22. provincial hospital	2. female	4. husband/partner alone	0. no	1. big problem	7	2. poorer	0. no education	2. rural	0. Not weighed	7	0. single birth	1. married
ET7	4. ET7	2016	57	335768	1. Weighed	4. 30-34	1. Health facility	2. mutiple	1. Married	1. Yes	21. central hospital	1. male	4. husband/partner alone	0. no	2. not a big problem	5	5. richest	0. no education	1. urban	2. from mother's recall	2	2. 2nd of multiple	1. married
ET7	4. ET7	2016	8	263005	0. Not weighed	6. 40-44	2. otherwise	1. Single birth	1. Married		11. respondent's home	1. male	1. respondent alone	0. no	2. not a big problem	6	1. poorest	0. no education	2. rural	0. Not weighed		0. single birth	1. married
ET7	4. ET7	2016	243	41296	1. Weighed	5. 35-39	2. otherwise	1. Single birth	1. Married	1. Yes	11. respondent's home	1. male	2. respondent and husband/partner	0. no	1. big problem	4	1. poorest	0. no education	2. rural	2. from mother's recall	4	0. single birth	1. married
ET7	4. ET7	2016	479	699310	0. Not weighed	4. 30-34	2. otherwise	1. Single birth	1. Married	2. No	11. respondent's home	2. female	2. respondent and husband/partner	0. no	1. big problem	5	1. poorest	1. primary	2. rural	0. Not weighed	0. no antenatal visits	0. single birth	1. married
ET7	4. ET7	2016	421	125809	1. Weighed	4. 30-34	1. Health facility	1. Single birth	1. Married	1. Yes	21. central hospital	2. female	2. respondent and husband/partner	0. no	2. not a big problem	3	5. richest	1. primary	1. urban	2. from mother's recall	6	0. single birth	1. married
ET7	4. ET7	2016	312	2106929	0. Not weighed	5. 35-39	2. otherwise	1. Single birth	1. Married	1. Yes	11. respondent's home	2. female	2. respondent and husband/partner	0. no	2. not a big problem	4	2. poorer	0. no education	2. rural	0. Not weighed	7	0. single birth	1. married
ET7	4. ET7	2016	501	40571	0. Not weighed	2. 20-24	2. otherwise	1. Single birth	1. Married	2. No	11. respondent's home	1. male	2. respondent and husband/partner	0. no	1. big problem	2	1. poorest	0. no education	2. rural	0. Not weighed	0. no antenatal visits	0. single birth	1. married
ET7	4. ET7	2016	373	1641259	0. Not weighed	5. 35-39	2. otherwise	1. Single birth	1. Married	1. Yes	11. respondent's home	1. male	4. husband/partner alone	0. no	2. not a big problem	5	2. poorer	0. no education	2. rural	0. Not weighed	5	0. single birth	1. married
ET7	4. ET7	2016	406	1939714	0. Not weighed	3. 25-29	2. otherwise	1. Single birth	1. Married	2. No	11. respondent's home	1. male	4. husband/partner alone	0. no	2. not a big problem	4	2. poorer	1. primary	2. rural	0. Not weighed	0. no antenatal visits	0. single birth	1. married
ET7	4. ET7	2016	460	1939273	0. Not weighed	4. 30-34	2. otherwise	1. Single birth	1. Married	2. No	11. respondent's home	2. female	2. respondent and husband/partner	0. no	2. not a big problem	5	3. middle	0. no education	2. rural	0. Not weighed	0. no antenatal visits	0. single birth	1. married
ET7	4. ET7	2016	311	79418	1. Weighed	2. 20-24	1. Health facility	1. Single birth	1. Married		21. central hospital	1. male	2. respondent and husband/partner	0. no	1. big problem	4	1. poorest	0. no education	2. rural	2. from mother's recall		0. single birth	1. married
ET7	4. ET7	2016	138	290046	0. Not weighed	1. 15-19	2. otherwise	1. Single birth	1. Married	2. No	11. respondent's home	2. female	2. respondent and husband/partner	0. no	1. big problem	1	1. poorest	0. no education	2. rural	0. Not weighed	0. no antenatal visits	0. single birth	1. married
ET7	4. ET7	2016	406	1939714	0. Not weighed	2. 20-24	2. otherwise	1. Single birth	1. Married	2. No	11. respondent's home	1. male	4. husband/partner alone	0. no	1. big problem	1	4. richer	1. primary	2. rural	0. Not weighed	0. no antenatal visits	0. single birth	1. married
ET7	4. ET7	2016	21	2004397	0. Not weighed	6. 40-44	2. otherwise	1. Single birth	1. Married		11. respondent's home	2. female	4. husband/partner alone	0. no	1. big problem	10	4. richer	0. no education	2. rural	0. Not weighed		0. single birth	1. married
ET7	4. ET7	2016	6	166429	0. Not weighed	2. 20-24	2. otherwise	1. Single birth	1. Married		12. other home	1. male	2. respondent and husband/partner	0. no	2. not a big problem	2	3. middle	1. primary	2. rural	0. Not weighed		0. single birth	1. married
ET7	4. ET7	2016	150	108112	0. Not weighed	3. 25-29	2. otherwise	1. Single birth	1. Married	1. Yes	11. respondent's home	1. male	2. respondent and husband/partner	0. no	1. big problem	4	3. middle	0. no education	2. rural	0. Not weighed	6	0. single birth	1. married
ET7	4. ET7	2016	406	1939714	0. Not weighed	4. 30-34	2. otherwise	1. Single birth	1. Married		11. respondent's home	1. male	4. husband/partner alone	0. no	1. big problem	5	1. poorest	0. no education	2. rural	0. Not weighed		0. single birth	1. married
ET7	4. ET7	2016	379	1223278	0. Not weighed	2. 20-24	2. otherwise	1. Single birth	1. Married		11. respondent's home	1. male	4. husband/partner alone	0. no	1. big problem	2	1. poorest	0. no education	2. rural	0. Not weighed		0. single birth	1. married
ET7	4. ET7	2016	600	2681207	0. Not weighed	6. 40-44	2. otherwise	1. Single birth	1. Married	1. Yes	11. respondent's home	1. male	2. respondent and husband/partner	0. no	2. not a big problem	6	3. middle	0. no education	1. urban	0. Not weighed	3	0. single birth	1. married
ET7	4. ET7	2016	279	1761423	0. Not weighed	5. 35-39	2. otherwise	1. Single birth	1. Married	2. No	11. respondent's home	1. male	2. respondent and husband/partner	0. no	2. not a big problem	7	1. poorest	0. no education	2. rural	0. Not weighed	0. no antenatal visits	0. single birth	1. married
ET7	4. ET7	2016	370	12409	0. Not weighed	3. 25-29	2. otherwise	1. Single birth	1. Married	2. No	96. other	1. male	4. husband/partner alone	0. no	1. big problem	2	1. poorest	1. primary	2. rural	0. Not weighed	0. no antenatal visits	0. single birth	1. married
ET7	4. ET7	2016	430	710094	0. Not weighed	5. 35-39	2. otherwise	1. Single birth	1. Married		11. respondent's home	2. female	1. respondent alone	0. no	1. big problem	8	1. poorest	0. no education	2. rural	0. Not weighed		0. single birth	1. married
ET7	4. ET7	2016	488	66556	0. Not weighed	2. 20-24	2. otherwise	1. Single birth	1. Married	1. Yes	11. respondent's home	2. female	4. husband/partner alone	0. no	1. big problem	1	1. poorest	0. no education	2. rural	0. Not weighed	5	0. single birth	1. married
ET7	4. ET7	2016	599	31765	0. Not weighed	2. 20-24	2. otherwise	1. Single birth	1. Married	2. No	11. respondent's home	2. female	2. respondent and husband/partner	0. no	1. big problem	2	1. poorest	0. no education	2. rural	0. Not weighed	0. no antenatal visits	0. single birth	1. married
ET7	4. ET7	2016	308	1920208	1. Weighed	3. 25-29	1. Health facility	1. Single birth	1. Married	1. Yes	21. central hospital	1. male	4. husband/partner alone	0. no	2. not a big problem	2	5. richest	3. higher	1. urban	2. from mother's recall	10	0. single birth	1. married
ET7	4. ET7	2016	41	1737402	0. Not weighed	5. 35-39	2. otherwise	1. Single birth	1. Married	1. Yes	11. respondent's home	1. male	2. respondent and husband/partner	0. no	1. big problem	10	4. richer	1. primary	2. rural	0. Not weighed	4	0. single birth	1. married
ET7	4. ET7	2016	299	55383	0. Not weighed	5. 35-39	2. otherwise	1. Single birth	1. Married	1. Yes	12. other home	2. female	1. respondent alone	0. no	1. big problem	4	5. richest	0. no education	2. rural	0. Not weighed	4	0. single birth	1. married
ET7	4. ET7	2016	113	1541839	0. Not weighed	3. 25-29	2. otherwise	1. Single birth	1. Married		11. respondent's home	2. female	2. respondent and husband/partner	0. no	1. big problem	4	4. richer	1. primary	2. rural	0. Not weighed		0. single birth	1. married
ET7	4. ET7	2016	417	32393	0. Not weighed	4. 30-34	2. otherwise	1. Single birth	1. Married		11. respondent's home	2. female	4. husband/partner alone	0. no	1. big problem	9	1. poorest	0. no education	2. rural	0. Not weighed		0. single birth	1. married
ET7	4. ET7	2016	361	2974406	1. Weighed	4. 30-34	1. Health facility	1. Single birth	1. Married		22. provincial hospital	2. female	2. respondent and husband/partner	0. no	1. big problem	3	5. richest	1. primary	1. urban	2. from mother's recall		0. single birth	1. married
ET7	4. ET7	2016	511	136932	0. Not weighed	4. 30-34	2. otherwise	1. Single birth	1. Married		11. respondent's home	1. male	4. husband/partner alone	0. no	1. big problem	7	1. poorest	0. no education	2. rural	0. Not weighed		0. single birth	1. married
ET7	4. ET7	2016	398	3522058	0. Not weighed	3. 25-29	2. otherwise	1. Single birth	1. Married		11. respondent's home	2. female	4. husband/partner alone	0. no	2. not a big problem	4	4. richer	0. no education	2. rural	0. Not weighed		0. single birth	1. married
ET7	4. ET7	2016	639	463521	1. Weighed	3. 25-29	1. Health facility	1. Single birth	1. Married	1. Yes	22. provincial hospital	2. female	2. respondent and husband/partner	0. no	2. not a big problem	2	5. richest	1. primary	1. urban	1. Weighed	9	0. single birth	1. married
ET7	4. ET7	2016	331	1945695	1. Weighed	4. 30-34	1. Health facility	1. Single birth	1. Married	1. Yes	22. provincial hospital	1. male	2. respondent and husband/partner	0. no	2. not a big problem	1	4. richer	1. primary	2. rural	2. from mother's recall	8	0. single birth	1. married
ET7	4. ET7	2016	89	669616	0. Not weighed	2. 20-24	1. Health facility	1. Single birth	1. Married	1. Yes	22. provincial hospital	1. male	2. respondent and husband/partner	1. yes	1. big problem	1	1. poorest	1. primary	2. rural	0. Not weighed	2	0. single birth	1. married
ET7	4. ET7	2016	66	2629856	0. Not weighed	3. 25-29	2. otherwise	1. Single birth	1. Married	2. No	11. respondent's home	1. male	2. respondent and husband/partner	0. no	1. big problem	3	2. poorer	0. no education	2. rural	0. Not weighed	0. no antenatal visits	0. single birth	1. married
ET7	4. ET7	2016	277	467517	1. Weighed	5. 35-39	1. Health facility	1. Single birth	1. Married		41	1. male	2. respondent and husband/partner	0. no	1. big problem	7	5. richest	0. no education	1. urban	2. from mother's recall		0. single birth	1. married
ET7	4. ET7	2016	600	2681207	0. Not weighed	2. 20-24	2. otherwise	1. Single birth	1. Married	2. No	11. respondent's home	1. male	2. respondent and husband/partner	0. no	2. not a big problem	2	5. richest	1. primary	1. urban	0. Not weighed	0. no antenatal visits	0. single birth	1. married
ET7	4. ET7	2016	567	101962	1. Weighed	5. 35-39	1. Health facility	1. Single birth	2. Otherwise		22. provincial hospital	1. male		0. no	2. not a big problem	5	1. poorest	1. primary	1. urban	2. from mother's recall		0. single birth	3. widowed
ET7	4. ET7	2016	385	57816	1. Weighed	3. 25-29	1. Health facility	1. Single birth	1. Married		31. private hospital/clinic	1. male	2. respondent and husband/partner	0. no	2. not a big problem	5	5. richest	0. no education	1. urban	2. from mother's recall		0. single birth	1. married
ET7	4. ET7	2016	617	1875213	1. Weighed	3. 25-29	1. Health facility	1. Single birth	1. Married	1. Yes	22. provincial hospital	1. male	2. respondent and husband/partner	0. no	2. not a big problem	4	2. poorer	0. no education	2. rural	2. from mother's recall	2	0. single birth	1. married
ET7	4. ET7	2016	440	205777	1. Weighed	2. 20-24	1. Health facility	1. Single birth	2. Otherwise		22. provincial hospital	2. female		0. no	1. big problem	3	3. middle	0. no education	1. urban	2. from mother's recall		0. single birth	4. divorced
ET7	4. ET7	2016	573	216112	0. Not weighed	4. 30-34	2. otherwise	1. Single birth	1. Married	2. No	11. respondent's home	1. male	2. respondent and husband/partner	0. no	1. big problem	6	1. poorest	0. no education	2. rural	0. Not weighed	0. no antenatal visits	0. single birth	1. married
ET7	4. ET7	2016	12	2069881	0. Not weighed	2. 20-24	1. Health facility	1. Single birth	1. Married	1. Yes	22. provincial hospital	1. male	2. respondent and husband/partner	0. no	2. not a big problem	1	2. poorer	2. secondary	2. rural	0. Not weighed	4	0. single birth	1. married
ET7	4. ET7	2016	209	163610	1. Weighed	3. 25-29	1. Health facility	1. Single birth	1. Married	1. Yes	22. provincial hospital	2. female	2. respondent and husband/partner	0. no	2. not a big problem	5	3. middle	0. no education	2. rural	2. from mother's recall	4	0. single birth	1. married
ET7	4. ET7	2016	442	661308	1. Weighed	1. 15-19	1. Health facility	1. Single birth	2. Otherwise	1. Yes	22. provincial hospital	1. male		0. no	2. not a big problem	1	2. poorer	1. primary	2. rural	2. from mother's recall	4	0. single birth	4. divorced
ET7	4. ET7	2016	34	1599740	0. Not weighed	4. 30-34	2. otherwise	1. Single birth	1. Married	2. No	11. respondent's home	1. male	2. respondent and husband/partner	0. no	1. big problem	4	2. poorer	0. no education	2. rural	0. Not weighed	0. no antenatal visits	0. single birth	1. married
ET7	4. ET7	2016	457	145728	0. Not weighed	4. 30-34	2. otherwise	1. Single birth	1. Married	1. Yes	11. respondent's home	2. female	1. respondent alone	0. no	1. big problem	8	3. middle	0. no education	2. rural	0. Not weighed	4	0. single birth	1. married
ET7	4. ET7	2016	641	470045	0. Not weighed	3. 25-29	2. otherwise	1. Single birth	1. Married		11. respondent's home	1. male	2. respondent and husband/partner	0. no	1. big problem	3	4. richer	1. primary	2. rural	0. Not weighed		0. single birth	1. married
ET7	4. ET7	2016	366	79828	1. Weighed	6. 40-44	1. Health facility	1. Single birth	1. Married	1. Yes	21. central hospital	2. female	2. respondent and husband/partner	0. no	2. not a big problem	4	5. richest	2. secondary	2. rural	2. from mother's recall	5	0. single birth	1. married
ET7	4. ET7	2016	128	484660	0. Not weighed	5. 35-39	1. Health facility	1. Single birth	1. Married		21. central hospital	2. female	1. respondent alone	0. no	2. not a big problem	5	2. poorer	0. no education	2. rural	0. Not weighed		0. single birth	1. married
ET7	4. ET7	2016	202	59896	0. Not weighed	3. 25-29	2. otherwise	1. Single birth	1. Married	1. Yes	11. respondent's home	1. male	2. respondent and husband/partner	0. no	1. big problem	2	5. richest	1. primary	1. urban	0. Not weighed	2	0. single birth	1. married
ET7	4. ET7	2016	294	2715531	0. Not weighed	3. 25-29	2. otherwise	1. Single birth	1. Married		11. respondent's home	2. female	2. respondent and husband/partner	0. no	1. big problem	3	2. poorer	0. no education	2. rural	0. Not weighed		0. single birth	1. married
ET7	4. ET7	2016	344	62250	0. Not weighed	4. 30-34	2. otherwise	1. Single birth	1. Married		11. respondent's home	2. female	1. respondent alone	0. no	1. big problem	5	1. poorest	0. no education	2. rural	0. Not weighed		0. single birth	1. married
ET7	4. ET7	2016	72	298744	0. Not weighed	3. 25-29	2. otherwise	1. Single birth	1. Married	2. No	11. respondent's home	2. female	2. respondent and husband/partner	0. no	1. big problem	5	1. poorest	0. no education	2. rural	0. Not weighed	0. no antenatal visits	0. single birth	1. married
ET7	4. ET7	2016	512	1322001	0. Not weighed	5. 35-39	1. Health facility	1. Single birth	1. Married	1. Yes	22. provincial hospital	1. male	4. husband/partner alone	1. yes	2. not a big problem	4	5. richest	0. no education	2. rural	0. Not weighed	5	0. single birth	1. married
ET7	4. ET7	2016	377	194199	0. Not weighed	3. 25-29	2. otherwise	1. Single birth	1. Married		11. respondent's home	1. male	2. respondent and husband/partner	0. no	2. not a big problem	5	2. poorer	1. primary	1. urban	0. Not weighed		0. single birth	1. married
ET7	4. ET7	2016	407	167386	0. Not weighed	5. 35-39	2. otherwise	1. Single birth	2. Otherwise	1. Yes	96. other	1. male	1. respondent alone	0. no	1. big problem	8	1. poorest	0. no education	2. rural	0. Not weighed	3	0. single birth	2. living with partner
ET7	4. ET7	2016	352	67744	0. Not weighed	2. 20-24	1. Health facility	1. Single birth	1. Married	1. Yes	21. central hospital	2. female	4. husband/partner alone	0. no	2. not a big problem	1	5. richest	3. higher	1. urban	0. Not weighed	7	0. single birth	1. married
ET7	4. ET7	2016	605	855260	1. Weighed	2. 20-24	1. Health facility	1. Single birth	1. Married	1. Yes	22. provincial hospital	1. male	2. respondent and husband/partner	0. no	2. not a big problem	1	5. richest	2. secondary	1. urban	2. from mother's recall	6	0. single birth	1. married
ET7	4. ET7	2016	180	2032586	0. Not weighed	3. 25-29	2. otherwise	1. Single birth	1. Married	1. Yes	11. respondent's home	1. male	4. husband/partner alone	0. no	1. big problem	2	3. middle	1. primary	2. rural	0. Not weighed	6	0. single birth	1. married
ET7	4. ET7	2016	492	520739	0. Not weighed	2. 20-24	2. otherwise	1. Single birth	1. Married		11. respondent's home	1. male	2. respondent and husband/partner	0. no	1. big problem	2	1. poorest	1. primary	2. rural	0. Not weighed		0. single birth	1. married
ET7	4. ET7	2016	596	164504	0. Not weighed	5. 35-39	2. otherwise	1. Single birth	1. Married	2. No	11. respondent's home	1. male	2. respondent and husband/partner	0. no	1. big problem	11	1. poorest	0. no education	2. rural	0. Not weighed	0. no antenatal visits	0. single birth	1. married
ET7	4. ET7	2016	23	2354972	0. Not weighed	4. 30-34	2. otherwise	1. Single birth	1. Married		11. respondent's home	2. female	2. respondent and husband/partner	0. no	2. not a big problem	7	4. richer	0. no education	2. rural	0. Not weighed		0. single birth	1. married
ET7	4. ET7	2016	638	1447023	0. Not weighed	3. 25-29	2. otherwise	1. Single birth	1. Married	1. Yes	11. respondent's home	2. female	2. respondent and husband/partner	0. no	1. big problem	4	1. poorest	0. no education	2. rural	0. Not weighed	1	0. single birth	1. married
ET7	4. ET7	2016	407	167386	1. Weighed	2. 20-24	1. Health facility	1. Single birth	1. Married		23. municipal hospital	2. female	2. respondent and husband/partner	0. no	2. not a big problem	2	4. richer	1. primary	2. rural	2. from mother's recall		0. single birth	1. married
ET7	4. ET7	2016	294	2715531	0. Not weighed	2. 20-24	2. otherwise	1. Single birth	1. Married		11. respondent's home	1. male	4. husband/partner alone	0. no	1. big problem	3	2. poorer	0. no education	2. rural	0. Not weighed		0. single birth	1. married
ET7	4. ET7	2016	580	41585	0. Not weighed	2. 20-24	2. otherwise	1. Single birth	1. Married		11. respondent's home	2. female	1. respondent alone	0. no	2. not a big problem	3	3. middle	0. no education	2. rural	0. Not weighed		0. single birth	1. married
ET7	4. ET7	2016	547	170933	0. Not weighed	6. 40-44	2. otherwise	1. Single birth	1. Married		11. respondent's home	1. male	2. respondent and husband/partner	0. no	2. not a big problem	9	1. poorest	0. no education	2. rural	0. Not weighed		0. single birth	1. married
ET7	4. ET7	2016	178	33304	0. Not weighed	2. 20-24	2. otherwise	1. Single birth	1. Married		11. respondent's home	1. male	4. husband/partner alone	0. no	1. big problem	3	1. poorest	0. no education	2. rural	0. Not weighed		0. single birth	1. married
ET7	4. ET7	2016	308	1920208	1. Weighed	2. 20-24	1. Health facility	1. Single birth	1. Married	1. Yes	21. central hospital	1. male	2. respondent and husband/partner	0. no	2. not a big problem	1	5. richest	1. primary	1. urban	2. from mother's recall	9	0. single birth	1. married
ET7	4. ET7	2016	420	1815840	0. Not weighed	5. 35-39	2. otherwise	1. Single birth	2. Otherwise	2. No	11. respondent's home	2. female		0. no	1. big problem	7	1. poorest	0. no education	2. rural	0. Not weighed	0. no antenatal visits	0. single birth	4. divorced
ET7	4. ET7	2016	332	183823	0. Not weighed	5. 35-39	2. otherwise	1. Single birth	1. Married	1. Yes	11. respondent's home	2. female	2. respondent and husband/partner	0. no	2. not a big problem	5	5. richest	0. no education	1. urban	0. Not weighed	3	0. single birth	1. married
ET7	4. ET7	2016	231	57112	1. Weighed	3. 25-29	1. Health facility	1. Single birth	1. Married	1. Yes	21. central hospital	1. male	1. respondent alone	0. no	2. not a big problem	3	5. richest	2. secondary	1. urban	1. Weighed	5	0. single birth	1. married
ET7	4. ET7	2016	420	1815840	0. Not weighed	6. 40-44	2. otherwise	1. Single birth	1. Married	1. Yes	11. respondent's home	1. male	4. husband/partner alone	0. no	2. not a big problem	7	2. poorer	0. no education	2. rural	0. Not weighed	4	0. single birth	1. married
ET7	4. ET7	2016	407	167386	1. Weighed	2. 20-24	1. Health facility	1. Single birth	1. Married	1. Yes	22. provincial hospital	1. male	2. respondent and husband/partner	0. no	2. not a big problem	1	2. poorer	2. secondary	2. rural	2. from mother's recall	4	0. single birth	1. married
ET7	4. ET7	2016	50	1438423	1. Weighed	3. 25-29	1. Health facility	1. Single birth	1. Married	1. Yes	22. provincial hospital	2. female	2. respondent and husband/partner	0. no	1. big problem	4	3. middle	1. primary	2. rural	2. from mother's recall	5	0. single birth	1. married
ET7	4. ET7	2016	50	1438423	1. Weighed	3. 25-29	1. Health facility	1. Single birth	1. Married	1. Yes	22. provincial hospital	1. male	2. respondent and husband/partner	0. no	1. big problem	2	4. richer	1. primary	2. rural	2. from mother's recall	5	0. single birth	1. married
ET7	4. ET7	2016	66	2629856	0. Not weighed	2. 20-24	1. Health facility	1. Single birth	1. Married	1. Yes	23. municipal hospital	1. male	2. respondent and husband/partner	0. no	2. not a big problem	2	1. poorest	0. no education	2. rural	0. Not weighed	3	0. single birth	1. married
ET7	4. ET7	2016	161	149906	0. Not weighed	3. 25-29	2. otherwise	1. Single birth	1. Married	1. Yes	11. respondent's home	1. male	2. respondent and husband/partner	0. no	1. big problem	3	3. middle	1. primary	2. rural	0. Not weighed	3	0. single birth	1. married
ET7	4. ET7	2016	592	26264	0. Not weighed	6. 40-44	2. otherwise	1. Single birth	1. Married	2. No	11. respondent's home	2. female	4. husband/partner alone	0. no	2. not a big problem	8	1. poorest	0. no education	2. rural	0. Not weighed	0. no antenatal visits	0. single birth	1. married
ET7	4. ET7	2016	515	169804	0. Not weighed	2. 20-24	2. otherwise	1. Single birth	1. Married		11. respondent's home	1. male	4. husband/partner alone	0. no	1. big problem	2	1. poorest	1. primary	2. rural	0. Not weighed		0. single birth	1. married
ET7	4. ET7	2016	182	1965642	1. Weighed	7. 45-49	1. Health facility	1. Single birth	1. Married	1. Yes	22. provincial hospital	2. female	2. respondent and husband/partner	0. no	2. not a big problem	10	4. richer	0. no education	2. rural	2. from mother's recall	5	0. single birth	1. married
ET7	4. ET7	2016	431	2423078	0. Not weighed	5. 35-39	2. otherwise	1. Single birth	1. Married	1. Yes	11. respondent's home	2. female	2. respondent and husband/partner	0. no	2. not a big problem	2	2. poorer	0. no education	2. rural	0. Not weighed	3	0. single birth	1. married
ET7	4. ET7	2016	577	2024282	0. Not weighed	6. 40-44	2. otherwise	1. Single birth	1. Married	2. No	11. respondent's home	1. male	4. husband/partner alone	0. no	1. big problem	9	1. poorest	0. no education	2. rural	0. Not weighed	0. no antenatal visits	0. single birth	1. married
ET7	4. ET7	2016	362	193953	0. Not weighed	3. 25-29	2. otherwise	1. Single birth	1. Married		11. respondent's home	2. female	4. husband/partner alone	0. no	2. not a big problem	4	1. poorest	0. no education	2. rural	0. Not weighed		0. single birth	1. married
ET7	4. ET7	2016	557	74048	1. Weighed	1. 15-19	1. Health facility	1. Single birth	1. Married	1. Yes	22. provincial hospital	2. female	2. respondent and husband/partner	0. no	2. not a big problem	1	3. middle	2. secondary	2. rural	2. from mother's recall	3	0. single birth	1. married
ET7	4. ET7	2016	329	33115	1. Weighed	2. 20-24	1. Health facility	1. Single birth	1. Married		21. central hospital	2. female	2. respondent and husband/partner	0. no	2. not a big problem	4	4. richer	2. secondary	2. rural	2. from mother's recall		0. single birth	1. married
ET7	4. ET7	2016	509	388463	1. Weighed	4. 30-34	1. Health facility	1. Single birth	2. Otherwise	1. Yes	21. central hospital	1. male		0. no	2. not a big problem	1	5. richest	2. secondary	1. urban	2. from mother's recall	4	0. single birth	5. no longer living together/separated
ET7	4. ET7	2016	407	167386	1. Weighed	3. 25-29	1. Health facility	1. Single birth	1. Married	1. Yes	23. municipal hospital	2. female	4. husband/partner alone	0. no	2. not a big problem	2	3. middle	1. primary	2. rural	2. from mother's recall	4	0. single birth	1. married
ET7	4. ET7	2016	586	1402458	0. Not weighed	3. 25-29	2. otherwise	1. Single birth	1. Married	2. No	11. respondent's home	2. female	2. respondent and husband/partner	0. no	1. big problem	3	3. middle	0. no education	2. rural	0. Not weighed	0. no antenatal visits	0. single birth	1. married
ET7	4. ET7	2016	139	2803325	0. Not weighed	3. 25-29	2. otherwise	1. Single birth	1. Married	2. No	11. respondent's home	1. male	4. husband/partner alone	0. no	1. big problem	3	3. middle	0. no education	2. rural	0. Not weighed	0. no antenatal visits	0. single birth	1. married
ET7	4. ET7	2016	408	2854847	0. Not weighed	4. 30-34	2. otherwise	1. Single birth	1. Married	2. No	11. respondent's home	2. female	2. respondent and husband/partner	0. no	2. not a big problem	3	1. poorest	0. no education	2. rural	0. Not weighed	0. no antenatal visits	0. single birth	1. married
ET7	4. ET7	2016	276	35753	0. Not weighed	3. 25-29	2. otherwise	1. Single birth	1. Married	2. No	11. respondent's home	1. male	2. respondent and husband/partner	0. no	1. big problem	5	1. poorest	0. no education	2. rural	0. Not weighed	0. no antenatal visits	0. single birth	1. married
ET7	4. ET7	2016	118	3112172	0. Not weighed	3. 25-29	2. otherwise	1. Single birth	1. Married	1. Yes	11. respondent's home	1. male	4. husband/partner alone	0. no	1. big problem	4	5. richest	0. no education	2. rural	0. Not weighed	1	0. single birth	1. married
ET7	4. ET7	2016	34	1599740	0. Not weighed	4. 30-34	2. otherwise	1. Single birth	1. Married		11. respondent's home	1. male	1. respondent alone	0. no	1. big problem	7	4. richer	0. no education	2. rural	0. Not weighed		0. single birth	1. married
ET7	4. ET7	2016	551	662472	0. Not weighed	4. 30-34	2. otherwise	1. Single birth	1. Married		11. respondent's home	1. male	4. husband/partner alone	0. no	1. big problem	7	1. poorest	0. no education	2. rural	0. Not weighed		0. single birth	1. married
ET7	4. ET7	2016	515	169804	1. Weighed	2. 20-24	1. Health facility	1. Single birth	1. Married	1. Yes	22. provincial hospital	2. female	2. respondent and husband/partner	0. no	2. not a big problem	3	2. poorer	1. primary	2. rural	2. from mother's recall	2	0. single birth	1. married
ET7	4. ET7	2016	175	2501472	0. Not weighed	3. 25-29	2. otherwise	1. Single birth	1. Married	1. Yes	11. respondent's home	2. female	2. respondent and husband/partner	0. no	2. not a big problem	3	3. middle	0. no education	2. rural	0. Not weighed	4	0. single birth	1. married
ET7	4. ET7	2016	41	1737402	0. Not weighed	4. 30-34	2. otherwise	1. Single birth	1. Married		11. respondent's home	2. female	4. husband/partner alone	0. no	2. not a big problem	2	3. middle	0. no education	2. rural	0. Not weighed		0. single birth	1. married
ET7	4. ET7	2016	359	1287902	0. Not weighed	3. 25-29	2. otherwise	1. Single birth	1. Married		11. respondent's home	1. male	2. respondent and husband/partner	0. no	1. big problem	3	4. richer	1. primary	2. rural	0. Not weighed		0. single birth	1. married
ET7	4. ET7	2016	212	57437	0. Not weighed	4. 30-34	2. otherwise	1. Single birth	2. Otherwise	2. No	11. respondent's home	1. male	2. respondent and husband/partner	0. no	2. not a big problem	6	1. poorest	0. no education	2. rural	0. Not weighed	0. no antenatal visits	0. single birth	2. living with partner
ET7	4. ET7	2016	340	1007922	1. Weighed	4. 30-34	1. Health facility	1. Single birth	1. Married	1. Yes	22. provincial hospital	2. female	2. respondent and husband/partner	0. no	2. not a big problem	6	2. poorer	0. no education	2. rural	2. from mother's recall	4	0. single birth	1. married
ET7	4. ET7	2016	581	245119	1. Weighed	2. 20-24	1. Health facility	1. Single birth	1. Married	1. Yes	23. municipal hospital	2. female	2. respondent and husband/partner	0. no	1. big problem	2	4. richer	1. primary	2. rural	2. from mother's recall	6	0. single birth	1. married
ET7	4. ET7	2016	323	136151	0. Not weighed	3. 25-29	2. otherwise	1. Single birth	1. Married	1. Yes	11. respondent's home	1. male	1. respondent alone	0. no	2. not a big problem	4	1. poorest	0. no education	2. rural	0. Not weighed	3	0. single birth	1. married
ET7	4. ET7	2016	568	423125	0. Not weighed	3. 25-29	2. otherwise	1. Single birth	1. Married		11. respondent's home	1. male	2. respondent and husband/partner	0. no	1. big problem	6	1. poorest	0. no education	2. rural	0. Not weighed		0. single birth	1. married
ET7	4. ET7	2016	235	43106	0. Not weighed	4. 30-34	2. otherwise	1. Single birth	1. Married		11. respondent's home	1. male	2. respondent and husband/partner	0. no	2. not a big problem	5	1. poorest	0. no education	2. rural	0. Not weighed		0. single birth	1. married
ET7	4. ET7	2016	340	1007922	0. Not weighed	4. 30-34	2. otherwise	1. Single birth	1. Married	1. Yes	11. respondent's home	1. male	2. respondent and husband/partner	0. no	2. not a big problem	3	5. richest	0. no education	2. rural	0. Not weighed	3	0. single birth	1. married
ET7	4. ET7	2016	242	95418	0. Not weighed	3. 25-29	2. otherwise	1. Single birth	1. Married		11. respondent's home	1. male	2. respondent and husband/partner	0. no	1. big problem	2	2. poorer	1. primary	2. rural	0. Not weighed		0. single birth	1. married
ET7	4. ET7	2016	21	2004397	0. Not weighed	6. 40-44	2. otherwise	1. Single birth	1. Married	2. No	11. respondent's home	1. male	4. husband/partner alone	0. no	1. big problem	10	4. richer	0. no education	2. rural	0. Not weighed	0. no antenatal visits	0. single birth	1. married
ET7	4. ET7	2016	604	657474	0. Not weighed	2. 20-24	2. otherwise	1. Single birth	1. Married		11. respondent's home	1. male	2. respondent and husband/partner	0. no	2. not a big problem	2	1. poorest	1. primary	2. rural	0. Not weighed		0. single birth	1. married
ET7	4. ET7	2016	150	108112	0. Not weighed	3. 25-29	2. otherwise	1. Single birth	1. Married		11. respondent's home	2. female	2. respondent and husband/partner	0. no	1. big problem	4	1. poorest	1. primary	2. rural	0. Not weighed		0. single birth	1. married
ET7	4. ET7	2016	16	134889	0. Not weighed	3. 25-29	2. otherwise	1. Single birth	1. Married	2. No	11. respondent's home	1. male	4. husband/partner alone	0. no	1. big problem	6	1. poorest	0. no education	2. rural	0. Not weighed	0. no antenatal visits	0. single birth	1. married
ET7	4. ET7	2016	431	2423078	0. Not weighed	4. 30-34	2. otherwise	1. Single birth	1. Married		11. respondent's home	1. male	4. husband/partner alone	0. no	1. big problem	5	2. poorer	0. no education	2. rural	0. Not weighed		0. single birth	1. married
ET7	4. ET7	2016	484	192455	0. Not weighed	1. 15-19	2. otherwise	1. Single birth	1. Married	1. Yes	11. respondent's home	1. male	2. respondent and husband/partner	0. no	2. not a big problem	1	1. poorest	0. no education	2. rural	0. Not weighed	4	0. single birth	1. married
ET7	4. ET7	2016	627	1973609	0. Not weighed	7. 45-49	2. otherwise	1. Single birth	1. Married	2. No	11. respondent's home	2. female	2. respondent and husband/partner	0. no	2. not a big problem	10	3. middle	0. no education	2. rural	0. Not weighed	0. no antenatal visits	0. single birth	1. married
ET7	4. ET7	2016	476	3456862	0. Not weighed	4. 30-34	2. otherwise	1. Single birth	1. Married		11. respondent's home	2. female	1. respondent alone	0. no	2. not a big problem	6	2. poorer	0. no education	2. rural	0. Not weighed		0. single birth	1. married
ET7	4. ET7	2016	227	3283103	0. Not weighed	4. 30-34	2. otherwise	1. Single birth	1. Married		11. respondent's home	2. female	2. respondent and husband/partner	0. no	1. big problem	3	3. middle	0. no education	2. rural	0. Not weighed		0. single birth	1. married
ET7	4. ET7	2016	82	194855	0. Not weighed	2. 20-24	2. otherwise	1. Single birth	1. Married		11. respondent's home	2. female	2. respondent and husband/partner	0. no	1. big problem	2	1. poorest	0. no education	2. rural	0. Not weighed		0. single birth	1. married
ET7	4. ET7	2016	584	598566	0. Not weighed	3. 25-29	2. otherwise	1. Single birth	1. Married		11. respondent's home	2. female	2. respondent and husband/partner	0. no	1. big problem	3	2. poorer	1. primary	2. rural	0. Not weighed		0. single birth	1. married
ET7	4. ET7	2016	229	2217549	0. Not weighed	5. 35-39	2. otherwise	1. Single birth	1. Married	1. Yes	11. respondent's home	2. female	2. respondent and husband/partner	0. no	2. not a big problem	3	4. richer	0. no education	2. rural	0. Not weighed	3	0. single birth	1. married
ET7	4. ET7	2016	570	255951	0. Not weighed	3. 25-29	2. otherwise	1. Single birth	1. Married		11. respondent's home	1. male	2. respondent and husband/partner	0. no	2. not a big problem	3	4. richer	0. no education	1. urban	0. Not weighed		0. single birth	1. married
ET7	4. ET7	2016	93	3024497	0. Not weighed	5. 35-39	2. otherwise	1. Single birth	1. Married	2. No	11. respondent's home	1. male	2. respondent and husband/partner	0. no	1. big problem	5	2. poorer	0. no education	2. rural	0. Not weighed	0. no antenatal visits	0. single birth	1. married
ET7	4. ET7	2016	619	3029159	0. Not weighed	4. 30-34	2. otherwise	1. Single birth	1. Married	2. No	11. respondent's home	1. male	2. respondent and husband/partner	0. no	2. not a big problem	5	4. richer	0. no education	2. rural	0. Not weighed	0. no antenatal visits	0. single birth	1. married
ET7	4. ET7	2016	533	143970	0. Not weighed	3. 25-29	2. otherwise	1. Single birth	1. Married		11. respondent's home	1. male	2. respondent and husband/partner	0. no	1. big problem	4	3. middle	0. no education	1. urban	0. Not weighed		0. single birth	1. married
ET7	4. ET7	2016	355	693804	0. Not weighed	3. 25-29	2. otherwise	1. Single birth	1. Married		11. respondent's home	1. male	2. respondent and husband/partner	0. no	2. not a big problem	4	1. poorest	0. no education	2. rural	0. Not weighed		0. single birth	1. married
ET7	4. ET7	2016	472	2017023	0. Not weighed	1. 15-19	1. Health facility	1. Single birth	1. Married	2. No	23. municipal hospital	1. male	4. husband/partner alone	0. no	1. big problem	2	3. middle	1. primary	2. rural	0. Not weighed	0. no antenatal visits	0. single birth	1. married
ET7	4. ET7	2016	166	124937	0. Not weighed	3. 25-29	2. otherwise	1. Single birth	1. Married		11. respondent's home	2. female	4. husband/partner alone	0. no	1. big problem	5	1. poorest	0. no education	2. rural	0. Not weighed		0. single birth	1. married
ET7	4. ET7	2016	425	2315583	0. Not weighed	5. 35-39	2. otherwise	1. Single birth	1. Married	2. No	11. respondent's home	1. male	4. husband/partner alone	0. no	1. big problem	9	1. poorest	0. no education	2. rural	0. Not weighed	0. no antenatal visits	0. single birth	1. married
ET7	4. ET7	2016	104	13138	0. Not weighed	3. 25-29	2. otherwise	1. Single birth	1. Married		11. respondent's home	1. male	4. husband/partner alone	0. no	1. big problem	3	1. poorest	0. no education	2. rural	0. Not weighed		0. single birth	1. married
ET7	4. ET7	2016	301	247547	0. Not weighed	7. 45-49	2. otherwise	1. Single birth	1. Married		11. respondent's home	2. female	2. respondent and husband/partner	0. no	1. big problem	11	1. poorest	0. no education	2. rural	0. Not weighed		0. single birth	1. married
ET7	4. ET7	2016	476	3456862	0. Not weighed	4. 30-34	2. otherwise	1. Single birth	1. Married		11. respondent's home	1. male	2. respondent and husband/partner	0. no	1. big problem	7	2. poorer	0. no education	2. rural	0. Not weighed		0. single birth	1. married
ET7	4. ET7	2016	573	216112	0. Not weighed	3. 25-29	2. otherwise	1. Single birth	1. Married	2. No	11. respondent's home	1. male	2. respondent and husband/partner	0. no	2. not a big problem	2	1. poorest	0. no education	2. rural	0. Not weighed	0. no antenatal visits	0. single birth	1. married
ET7	4. ET7	2016	409	153920	1. Weighed	2. 20-24	1. Health facility	1. Single birth	1. Married		22. provincial hospital	1. male	4. husband/partner alone	0. no	1. big problem	2	4. richer	2. secondary	2. rural	2. from mother's recall		0. single birth	1. married
ET7	4. ET7	2016	412	2773123	1. Weighed	5. 35-39	1. Health facility	1. Single birth	1. Married	1. Yes	21. central hospital	2. female	1. respondent alone	0. no	2. not a big problem	2	5. richest	1. primary	1. urban	2. from mother's recall	6	0. single birth	1. married
ET7	4. ET7	2016	42	2885775	0. Not weighed	2. 20-24	2. otherwise	1. Single birth	1. Married		11. respondent's home	2. female	2. respondent and husband/partner	0. no	1. big problem	2	4. richer	1. primary	2. rural	0. Not weighed		0. single birth	1. married
ET7	4. ET7	2016	508	95891	1. Weighed	7. 45-49	1. Health facility	1. Single birth	1. Married	1. Yes	21. central hospital	1. male	2. respondent and husband/partner	0. no	1. big problem	10	3. middle	0. no education	2. rural	2. from mother's recall	5	0. single birth	1. married
ET7	4. ET7	2016	180	2032586	0. Not weighed	5. 35-39	2. otherwise	1. Single birth	1. Married		12. other home	1. male	4. husband/partner alone	0. no	2. not a big problem	2	4. richer	1. primary	2. rural	0. Not weighed		0. single birth	1. married
ET7	4. ET7	2016	190	101802	1. Weighed	5. 35-39	1. Health facility	1. Single birth	1. Married	1. Yes	31. private hospital/clinic	2. female	2. respondent and husband/partner	0. no	1. big problem	1	5. richest	2. secondary	1. urban	2. from mother's recall	9	0. single birth	1. married
ET7	4. ET7	2016	409	153920	1. Weighed	2. 20-24	1. Health facility	1. Single birth	1. Married	1. Yes	22. provincial hospital	1. male	1. respondent alone	0. no	2. not a big problem	2	4. richer	0. no education	2. rural	2. from mother's recall	3	0. single birth	1. married
ET7	4. ET7	2016	409	153920	1. Weighed	6. 40-44	1. Health facility	1. Single birth	1. Married	1. Yes	22. provincial hospital	2. female	2. respondent and husband/partner	0. no	2. not a big problem	6	2. poorer	0. no education	2. rural	2. from mother's recall	4	0. single birth	1. married
ET7	4. ET7	2016	354	1718462	0. Not weighed	5. 35-39	2. otherwise	1. Single birth	1. Married		11. respondent's home	1. male	2. respondent and husband/partner	0. no	1. big problem	7	2. poorer	0. no education	2. rural	0. Not weighed		0. single birth	1. married
ET7	4. ET7	2016	210	440156	0. Not weighed	3. 25-29	2. otherwise	1. Single birth	1. Married	2. No	11. respondent's home	1. male	2. respondent and husband/partner	0. no	1. big problem	5	1. poorest	0. no education	2. rural	0. Not weighed	0. no antenatal visits	0. single birth	1. married
ET7	4. ET7	2016	277	467517	0. Not weighed	3. 25-29	2. otherwise	1. Single birth	1. Married		11. respondent's home	1. male	1. respondent alone	0. no	1. big problem	3	4. richer	0. no education	1. urban	0. Not weighed		0. single birth	1. married
ET7	4. ET7	2016	294	2715531	0. Not weighed	4. 30-34	2. otherwise	1. Single birth	1. Married	2. No	11. respondent's home	2. female	2. respondent and husband/partner	0. no	1. big problem	3	4. richer	0. no education	2. rural	0. Not weighed	0. no antenatal visits	0. single birth	1. married
ET7	4. ET7	2016	592	26264	0. Not weighed	7. 45-49	2. otherwise	1. Single birth	2. Otherwise	1. Yes	11. respondent's home	2. female		0. no	2. not a big problem	8	2. poorer	0. no education	2. rural	0. Not weighed	2	0. single birth	3. widowed
ET7	4. ET7	2016	138	290046	0. Not weighed	3. 25-29	2. otherwise	1. Single birth	1. Married		11. respondent's home	2. female	2. respondent and husband/partner	0. no	2. not a big problem	4	1. poorest	0. no education	2. rural	0. Not weighed		0. single birth	1. married
ET7	4. ET7	2016	333	3228290	0. Not weighed	6. 40-44	2. otherwise	1. Single birth	1. Married	2. No	11. respondent's home	1. male	2. respondent and husband/partner	0. no	1. big problem	10	1. poorest	0. no education	2. rural	0. Not weighed	0. no antenatal visits	0. single birth	1. married
ET7	4. ET7	2016	2	461695	0. Not weighed	2. 20-24	2. otherwise	1. Single birth	1. Married	2. No	11. respondent's home	2. female	4. husband/partner alone	0. no	1. big problem	3	1. poorest	0. no education	2. rural	0. Not weighed	0. no antenatal visits	0. single birth	1. married
ET7	4. ET7	2016	212	57437	0. Not weighed	5. 35-39	2. otherwise	1. Single birth	1. Married	2. No	11. respondent's home	2. female	1. respondent alone	0. no	2. not a big problem	9	2. poorer	0. no education	2. rural	0. Not weighed	0. no antenatal visits	0. single birth	1. married
ET7	4. ET7	2016	19	418612	1. Weighed	2. 20-24	1. Health facility	1. Single birth	1. Married	1. Yes	21. central hospital	1. male	2. respondent and husband/partner	0. no	2. not a big problem	1	5. richest	1. primary	1. urban	2. from mother's recall	6	0. single birth	1. married
ET7	4. ET7	2016	362	193953	0. Not weighed	2. 20-24	2. otherwise	1. Single birth	1. Married	2. No	11. respondent's home	2. female	4. husband/partner alone	0. no	2. not a big problem	5	1. poorest	1. primary	2. rural	0. Not weighed	0. no antenatal visits	0. single birth	1. married
ET7	4. ET7	2016	589	1931267	0. Not weighed	2. 20-24	2. otherwise	1. Single birth	1. Married	2. No	11. respondent's home	2. female	2. respondent and husband/partner	0. no	2. not a big problem	1	3. middle	1. primary	2. rural	0. Not weighed	0. no antenatal visits	0. single birth	1. married
ET7	4. ET7	2016	17	170374	1. Weighed	3. 25-29	1. Health facility	1. Single birth	1. Married	1. Yes	21. central hospital	1. male	2. respondent and husband/partner	0. no	2. not a big problem	2	5. richest	2. secondary	1. urban	2. from mother's recall	4	0. single birth	1. married
ET7	4. ET7	2016	186	156440	0. Not weighed	2. 20-24	2. otherwise	1. Single birth	1. Married		11. respondent's home	1. male	4. husband/partner alone	0. no	1. big problem	4	1. poorest	0. no education	2. rural	0. Not weighed		0. single birth	1. married
ET7	4. ET7	2016	416	136107	0. Not weighed	2. 20-24	2. otherwise	1. Single birth	1. Married	1. Yes	11. respondent's home	2. female	1. respondent alone	0. no	2. not a big problem	3	1. poorest	1. primary	2. rural	0. Not weighed	3	0. single birth	1. married
ET7	4. ET7	2016	641	470045	0. Not weighed	4. 30-34	2. otherwise	1. Single birth	1. Married	2. No	11. respondent's home	1. male	1. respondent alone	0. no	2. not a big problem	5	1. poorest	0. no education	2. rural	0. Not weighed	0. no antenatal visits	0. single birth	1. married
ET7	4. ET7	2016	305	947789	1. Weighed	3. 25-29	1. Health facility	1. Single birth	1. Married	1. Yes	31. private hospital/clinic	2. female	1. respondent alone	0. no	2. not a big problem	1	5. richest	3. higher	1. urban	2. from mother's recall	6	0. single birth	1. married
ET7	4. ET7	2016	400	548655	1. Weighed	3. 25-29	1. Health facility	1. Single birth	1. Married	1. Yes	22. provincial hospital	2. female	2. respondent and husband/partner	0. no	2. not a big problem	2	4. richer	1. primary	2. rural	2. from mother's recall	4	0. single birth	1. married
ET7	4. ET7	2016	154	601665	0. Not weighed	2. 20-24	1. Health facility	1. Single birth	1. Married	1. Yes	22. provincial hospital	1. male	1. respondent alone	0. no	2. not a big problem	1	5. richest	1. primary	1. urban	0. Not weighed	7	0. single birth	1. married
ET7	4. ET7	2016	176	2090144	0. Not weighed	3. 25-29	2. otherwise	1. Single birth	1. Married	1. Yes	11. respondent's home	1. male	2. respondent and husband/partner	0. no	1. big problem	2	3. middle	0. no education	2. rural	0. Not weighed	1	0. single birth	1. married
ET7	4. ET7	2016	468	1538548	1. Weighed	3. 25-29	1. Health facility	1. Single birth	1. Married		22. provincial hospital	1. male	2. respondent and husband/partner	0. no	1. big problem	4	2. poorer	1. primary	2. rural	2. from mother's recall		0. single birth	1. married
ET7	4. ET7	2016	529	5712597	0. Not weighed	3. 25-29	2. otherwise	2. mutiple	1. Married		11. respondent's home	1. male	2. respondent and husband/partner	0. no	1. big problem	6	3. middle	1. primary	2. rural	0. Not weighed		2. 2nd of multiple	1. married
ET7	4. ET7	2016	321	58683	1. Weighed	4. 30-34	1. Health facility	1. Single birth	1. Married	2. No	31. private hospital/clinic	2. female	2. respondent and husband/partner	0. no	2. not a big problem	2	5. richest	0. no education	1. urban	2. from mother's recall	0. no antenatal visits	0. single birth	1. married
ET7	4. ET7	2016	300	621639	0. Not weighed	5. 35-39	2. otherwise	1. Single birth	1. Married	1. Yes	11. respondent's home	2. female	2. respondent and husband/partner	0. no	1. big problem	6	3. middle	0. no education	2. rural	0. Not weighed	4	0. single birth	1. married
ET7	4. ET7	2016	363	146723	0. Not weighed	2. 20-24	2. otherwise	1. Single birth	1. Married		11. respondent's home	2. female	4. husband/partner alone	0. no	2. not a big problem	2	5. richest	2. secondary	1. urban	0. Not weighed		0. single birth	1. married
ET7	4. ET7	2016	274	520776	0. Not weighed	4. 30-34	2. otherwise	1. Single birth	1. Married	1. Yes	11. respondent's home	2. female	2. respondent and husband/partner	0. no	2. not a big problem	3	5. richest	1. primary	1. urban	0. Not weighed	7	0. single birth	1. married
ET7	4. ET7	2016	35	140961	1. Weighed	4. 30-34	1. Health facility	1. Single birth	1. Married		22. provincial hospital	2. female	2. respondent and husband/partner	0. no	1. big problem	2	4. richer	0. no education	2. rural	2. from mother's recall		0. single birth	1. married
ET7	4. ET7	2016	478	2029012	0. Not weighed	4. 30-34	2. otherwise	1. Single birth	1. Married	2. No	11. respondent's home	2. female	2. respondent and husband/partner	0. no	2. not a big problem	3	3. middle	0. no education	2. rural	0. Not weighed	0. no antenatal visits	0. single birth	1. married
ET7	4. ET7	2016	590	654332	0. Not weighed	6. 40-44	2. otherwise	1. Single birth	1. Married	1. Yes	11. respondent's home	2. female	2. respondent and husband/partner	0. no	1. big problem	8	1. poorest	0. no education	2. rural	0. Not weighed	1	0. single birth	1. married
ET7	4. ET7	2016	257	54279	1. Weighed	2. 20-24	1. Health facility	1. Single birth	1. Married		22. provincial hospital	1. male	2. respondent and husband/partner	0. no	2. not a big problem	4	2. poorer	0. no education	1. urban	2. from mother's recall		0. single birth	1. married
ET7	4. ET7	2016	276	35753	0. Not weighed	4. 30-34	2. otherwise	1. Single birth	1. Married		11. respondent's home	2. female	4. husband/partner alone	0. no	1. big problem	8	1. poorest	0. no education	2. rural	0. Not weighed		0. single birth	1. married
ET7	4. ET7	2016	52	3328477	0. Not weighed	2. 20-24	1. Health facility	1. Single birth	2. Otherwise	1. Yes	21. central hospital	1. male		0. no	1. big problem	1	2. poorer	1. primary	2. rural	0. Not weighed	4	0. single birth	4. divorced
ET7	4. ET7	2016	403	2379328	0. Not weighed	7. 45-49	2. otherwise	1. Single birth	1. Married	1. Yes	11. respondent's home	1. male	2. respondent and husband/partner	0. no	2. not a big problem	6	4. richer	0. no education	2. rural	0. Not weighed	1	0. single birth	1. married
ET7	4. ET7	2016	9	273461	1. Weighed	3. 25-29	1. Health facility	1. Single birth	1. Married	1. Yes	21. central hospital	1. male	2. respondent and husband/partner	0. no	1. big problem	3	3. middle	0. no education	2. rural	2. from mother's recall	2	0. single birth	1. married
ET7	4. ET7	2016	65	145815	0. Not weighed	3. 25-29	2. otherwise	1. Single birth	1. Married	1. Yes	11. respondent's home	1. male	4. husband/partner alone	0. no	2. not a big problem	4	5. richest	1. primary	2. rural	0. Not weighed	3	0. single birth	1. married
ET7	4. ET7	2016	235	43106	0. Not weighed	1. 15-19	2. otherwise	1. Single birth	1. Married	2. No	11. respondent's home	1. male	2. respondent and husband/partner	0. no	2. not a big problem	1	1. poorest	1. primary	2. rural	0. Not weighed	0. no antenatal visits	0. single birth	1. married
ET7	4. ET7	2016	22	340149	0. Not weighed	2. 20-24	2. otherwise	1. Single birth	1. Married		11. respondent's home	1. male	2. respondent and husband/partner	0. no	2. not a big problem	3	1. poorest	0. no education	2. rural	0. Not weighed		0. single birth	1. married
ET7	4. ET7	2016	313	1674679	0. Not weighed	4. 30-34	2. otherwise	1. Single birth	1. Married	2. No	11. respondent's home	1. male	2. respondent and husband/partner	0. no	2. not a big problem	5	2. poorer	0. no education	2. rural	0. Not weighed	0. no antenatal visits	0. single birth	1. married
ET7	4. ET7	2016	217	1750238	0. Not weighed	2. 20-24	2. otherwise	1. Single birth	1. Married	2. No	11. respondent's home	2. female	4. husband/partner alone	0. no	1. big problem	2	2. poorer	0. no education	2. rural	0. Not weighed	0. no antenatal visits	0. single birth	1. married
ET7	4. ET7	2016	344	62250	0. Not weighed	2. 20-24	2. otherwise	1. Single birth	1. Married		11. respondent's home	2. female	2. respondent and husband/partner	0. no	1. big problem	5	1. poorest	0. no education	2. rural	0. Not weighed		0. single birth	1. married
ET7	4. ET7	2016	339	540588	1. Weighed	4. 30-34	1. Health facility	1. Single birth	1. Married		22. provincial hospital	2. female	1. respondent alone	0. no	2. not a big problem	3	5. richest	2. secondary	1. urban	2. from mother's recall		0. single birth	1. married
ET7	4. ET7	2016	543	1082861	1. Weighed	4. 30-34	1. Health facility	1. Single birth	1. Married	1. Yes	21. central hospital	1. male	2. respondent and husband/partner	0. no	2. not a big problem	5	1. poorest	0. no education	2. rural	2. from mother's recall	3	0. single birth	1. married
ET7	4. ET7	2016	439	530342	0. Not weighed	3. 25-29	2. otherwise	1. Single birth	1. Married	2. No	11. respondent's home	2. female	2. respondent and husband/partner	0. no	2. not a big problem	5	5. richest	0. no education	1. urban	0. Not weighed	0. no antenatal visits	0. single birth	1. married
ET7	4. ET7	2016	542	2364831	0. Not weighed	6. 40-44	2. otherwise	1. Single birth	1. Married	1. Yes	11. respondent's home	1. male	2. respondent and husband/partner	0. no	2. not a big problem	8	3. middle	0. no education	2. rural	0. Not weighed	3	0. single birth	1. married
ET7	4. ET7	2016	422	3765822	0. Not weighed	1. 15-19	2. otherwise	1. Single birth	1. Married	2. No	11. respondent's home	2. female	2. respondent and husband/partner	0. no	1. big problem	1	1. poorest	1. primary	2. rural	0. Not weighed	0. no antenatal visits	0. single birth	1. married
ET7	4. ET7	2016	397	32098	1. Weighed	6. 40-44	1. Health facility	1. Single birth	1. Married		21. central hospital	1. male	2. respondent and husband/partner	0. no	1. big problem	5	5. richest	2. secondary	1. urban	2. from mother's recall		0. single birth	1. married
ET7	4. ET7	2016	293	111606	1. Weighed	5. 35-39	1. Health facility	1. Single birth	1. Married		31. private hospital/clinic	1. male	2. respondent and husband/partner	1. yes	2. not a big problem	3	5. richest	3. higher	1. urban	2. from mother's recall		0. single birth	1. married
ET7	4. ET7	2016	68	41074	1. Weighed	2. 20-24	1. Health facility	1. Single birth	2. Otherwise	1. Yes	31. private hospital/clinic	1. male		0. no	2. not a big problem	1	3. middle	3. higher	2. rural	2. from mother's recall	5	0. single birth	4. divorced
ET7	4. ET7	2016	150	108112	0. Not weighed	3. 25-29	2. otherwise	1. Single birth	1. Married		11. respondent's home	2. female	4. husband/partner alone	0. no	1. big problem	5	1. poorest	0. no education	2. rural	0. Not weighed		0. single birth	1. married
ET7	4. ET7	2016	385	57816	1. Weighed	5. 35-39	1. Health facility	1. Single birth	1. Married	1. Yes	21. central hospital	1. male	1. respondent alone	0. no	2. not a big problem	7	5. richest	0. no education	1. urban	2. from mother's recall	3	0. single birth	1. married
ET7	4. ET7	2016	92	282490	1. Weighed	2. 20-24	1. Health facility	1. Single birth	1. Married		21. central hospital	1. male	2. respondent and husband/partner	0. no	2. not a big problem	2	3. middle	1. primary	2. rural	1. Weighed		0. single birth	1. married
ET7	4. ET7	2016	156	559356	0. Not weighed	4. 30-34	2. otherwise	1. Single birth	1. Married		11. respondent's home	2. female	2. respondent and husband/partner	0. no	2. not a big problem	7	1. poorest	0. no education	2. rural	0. Not weighed		0. single birth	1. married
ET7	4. ET7	2016	181	787829	1. Weighed	1. 15-19	1. Health facility	1. Single birth	1. Married	1. Yes	21. central hospital	2. female	2. respondent and husband/partner	0. no	2. not a big problem	1	5. richest	2. secondary	1. urban	2. from mother's recall	20	0. single birth	1. married
ET7	4. ET7	2016	564	176585	1. Weighed	3. 25-29	1. Health facility	1. Single birth	1. Married	1. Yes	22. provincial hospital	2. female	2. respondent and husband/partner	0. no	2. not a big problem	4	1. poorest	1. primary	2. rural	2. from mother's recall	2	0. single birth	1. married
ET7	4. ET7	2016	373	1641259	0. Not weighed	5. 35-39	2. otherwise	1. Single birth	1. Married		11. respondent's home	1. male	1. respondent alone	0. no	2. not a big problem	8	5. richest	1. primary	2. rural	0. Not weighed		0. single birth	1. married
ET7	4. ET7	2016	295	1470285	1. Weighed	5. 35-39	1. Health facility	1. Single birth	1. Married	1. Yes	22. provincial hospital	1. male	2. respondent and husband/partner	0. no	2. not a big problem	7	2. poorer	0. no education	2. rural	2. from mother's recall	8	0. single birth	1. married
ET7	4. ET7	2016	263	116266	0. Not weighed	3. 25-29	2. otherwise	1. Single birth	1. Married		11. respondent's home	2. female	2. respondent and husband/partner	0. no	2. not a big problem	3	1. poorest	1. primary	2. rural	0. Not weighed		0. single birth	1. married
ET7	4. ET7	2016	413	539561	0. Not weighed	2. 20-24	1. Health facility	1. Single birth	1. Married	1. Yes	22. provincial hospital	2. female	1. respondent alone	1. yes	2. not a big problem	1	3. middle	2. secondary	2. rural	0. Not weighed	3	0. single birth	1. married
ET7	4. ET7	2016	207	2178970	0. Not weighed	5. 35-39	2. otherwise	1. Single birth	1. Married		11. respondent's home	2. female	2. respondent and husband/partner	0. no	1. big problem	7	5. richest	0. no education	2. rural	0. Not weighed		0. single birth	1. married
ET7	4. ET7	2016	175	2501472	1. Weighed	4. 30-34	1. Health facility	1. Single birth	1. Married	1. Yes	22. provincial hospital	2. female	2. respondent and husband/partner	0. no	2. not a big problem	7	2. poorer	0. no education	2. rural	2. from mother's recall	5	0. single birth	1. married
ET7	4. ET7	2016	333	3228290	0. Not weighed	3. 25-29	2. otherwise	1. Single birth	1. Married		11. respondent's home	2. female	2. respondent and husband/partner	0. no	1. big problem	5	1. poorest	0. no education	2. rural	0. Not weighed		0. single birth	1. married
ET7	4. ET7	2016	413	539561	1. Weighed	3. 25-29	1. Health facility	1. Single birth	1. Married	1. Yes	22. provincial hospital	1. male	2. respondent and husband/partner	1. yes	2. not a big problem	4	1. poorest	1. primary	2. rural	2. from mother's recall	5	0. single birth	1. married
ET7	4. ET7	2016	441	95888	0. Not weighed	5. 35-39	2. otherwise	1. Single birth	1. Married		11. respondent's home	2. female	2. respondent and husband/partner	0. no	1. big problem	10	1. poorest	0. no education	2. rural	0. Not weighed		0. single birth	1. married
ET7	4. ET7	2016	346	19354	0. Not weighed	2. 20-24	2. otherwise	1. Single birth	1. Married		11. respondent's home	1. male	4. husband/partner alone	0. no	2. not a big problem	3	1. poorest	1. primary	2. rural	0. Not weighed		0. single birth	1. married
ET7	4. ET7	2016	73	2352930	1. Weighed	3. 25-29	1. Health facility	1. Single birth	1. Married	2. No	21. central hospital	1. male	1. respondent alone	0. no	2. not a big problem	2	5. richest	3. higher	1. urban	2. from mother's recall	0. no antenatal visits	0. single birth	1. married
ET7	4. ET7	2016	357	35653	0. Not weighed	2. 20-24	2. otherwise	1. Single birth	1. Married		11. respondent's home	2. female	2. respondent and husband/partner	0. no	2. not a big problem	3	4. richer	1. primary	2. rural	0. Not weighed		0. single birth	1. married
ET7	4. ET7	2016	179	37151	1. Weighed	2. 20-24	1. Health facility	1. Single birth	1. Married	1. Yes	21. central hospital	1. male	2. respondent and husband/partner	0. no	2. not a big problem	2	5. richest	2. secondary	1. urban	2. from mother's recall	7	0. single birth	1. married
ET7	4. ET7	2016	307	27960	0. Not weighed	4. 30-34	2. otherwise	1. Single birth	1. Married		11. respondent's home	2. female	1. respondent alone	0. no	1. big problem	3	1. poorest	0. no education	2. rural	0. Not weighed		0. single birth	1. married
ET7	4. ET7	2016	258	826654	0. Not weighed	5. 35-39	2. otherwise	1. Single birth	1. Married		11. respondent's home	2. female	1. respondent alone	0. no	1. big problem	8	1. poorest	0. no education	2. rural	0. Not weighed		0. single birth	1. married
ET7	4. ET7	2016	481	619484	1. Weighed	5. 35-39	1. Health facility	1. Single birth	1. Married	1. Yes	21. central hospital	2. female	2. respondent and husband/partner	0. no	2. not a big problem	6	4. richer	1. primary	2. rural	2. from mother's recall	4	0. single birth	1. married
ET7	4. ET7	2016	13	54345	0. Not weighed	6. 40-44	1. Health facility	1. Single birth	1. Married	1. Yes	22. provincial hospital	2. female	1. respondent alone	0. no	2. not a big problem	6	1. poorest	0. no education	2. rural	0. Not weighed	3	0. single birth	1. married
ET7	4. ET7	2016	542	2364831	0. Not weighed	5. 35-39	2. otherwise	2. mutiple	1. Married	2. No	11. respondent's home	2. female	2. respondent and husband/partner	0. no	2. not a big problem	8	2. poorer	0. no education	2. rural	0. Not weighed	0. no antenatal visits	2. 2nd of multiple	1. married
ET7	4. ET7	2016	495	37491	0. Not weighed	6. 40-44	2. otherwise	1. Single birth	1. Married	2. No	11. respondent's home	2. female	2. respondent and husband/partner	0. no	2. not a big problem	11	2. poorer	0. no education	2. rural	0. Not weighed	0. no antenatal visits	0. single birth	1. married
ET7	4. ET7	2016	214	893440	0. Not weighed	3. 25-29	2. otherwise	1. Single birth	1. Married	2. No	11. respondent's home	2. female	2. respondent and husband/partner	0. no	2. not a big problem	4	1. poorest	0. no education	2. rural	0. Not weighed	0. no antenatal visits	0. single birth	1. married
ET7	4. ET7	2016	276	35753	0. Not weighed	3. 25-29	2. otherwise	1. Single birth	1. Married		11. respondent's home	1. male	2. respondent and husband/partner	0. no	1. big problem	4	1. poorest	0. no education	2. rural	0. Not weighed		0. single birth	1. married
ET7	4. ET7	2016	361	2974406	1. Weighed	4. 30-34	1. Health facility	2. mutiple	1. Married	1. Yes	21. central hospital	2. female	2. respondent and husband/partner	0. no	2. not a big problem	3	5. richest	3. higher	1. urban	2. from mother's recall	9	2. 2nd of multiple	1. married
ET7	4. ET7	2016	477	1426526	0. Not weighed	2. 20-24	2. otherwise	1. Single birth	1. Married		11. respondent's home	2. female	2. respondent and husband/partner	0. no	2. not a big problem	2	2. poorer	0. no education	2. rural	0. Not weighed		0. single birth	1. married
ET7	4. ET7	2016	293	111606	0. Not weighed	2. 20-24	2. otherwise	1. Single birth	2. Otherwise	1. Yes	11. respondent's home	2. female		0. no	2. not a big problem	1	5. richest	2. secondary	1. urban	0. Not weighed	5	0. single birth	5. no longer living together/separated
ET7	4. ET7	2016	484	192455	0. Not weighed	7. 45-49	2. otherwise	1. Single birth	1. Married		11. respondent's home	2. female	4. husband/partner alone	0. no	1. big problem	7	1. poorest	0. no education	2. rural	0. Not weighed		0. single birth	1. married
ET7	4. ET7	2016	123	3087713	0. Not weighed	6. 40-44	2. otherwise	1. Single birth	1. Married	1. Yes	11. respondent's home	2. female	1. respondent alone	0. no	2. not a big problem	12	5. richest	0. no education	2. rural	0. Not weighed	3	0. single birth	1. married
ET7	4. ET7	2016	580	41585	0. Not weighed	3. 25-29	2. otherwise	1. Single birth	1. Married		11. respondent's home	1. male	2. respondent and husband/partner	0. no	2. not a big problem	2	2. poorer	0. no education	2. rural	0. Not weighed		0. single birth	1. married
ET7	4. ET7	2016	142	2253767	0. Not weighed	4. 30-34	2. otherwise	1. Single birth	1. Married		11. respondent's home	2. female	2. respondent and husband/partner	0. no	2. not a big problem	7	4. richer	1. primary	2. rural	0. Not weighed		0. single birth	1. married
ET7	4. ET7	2016	293	111606	1. Weighed	3. 25-29	1. Health facility	1. Single birth	1. Married		31. private hospital/clinic	1. male	2. respondent and husband/partner	0. no	2. not a big problem	2	5. richest	3. higher	1. urban	2. from mother's recall		0. single birth	1. married
ET7	4. ET7	2016	576	3432214	0. Not weighed	2. 20-24	2. otherwise	1. Single birth	1. Married		11. respondent's home	2. female	4. husband/partner alone	0. no	1. big problem	2	4. richer	1. primary	2. rural	0. Not weighed		0. single birth	1. married
ET7	4. ET7	2016	34	1599740	0. Not weighed	3. 25-29	2. otherwise	1. Single birth	1. Married	2. No	11. respondent's home	1. male	2. respondent and husband/partner	0. no	2. not a big problem	1	1. poorest	1. primary	2. rural	0. Not weighed	0. no antenatal visits	0. single birth	1. married
ET7	4. ET7	2016	143	153812	0. Not weighed	5. 35-39	1. Health facility	1. Single birth	1. Married	1. Yes	22. provincial hospital	1. male	4. husband/partner alone	0. no	2. not a big problem	3	2. poorer	0. no education	2. rural	0. Not weighed	3	0. single birth	1. married
ET7	4. ET7	2016	12	2069881	0. Not weighed	5. 35-39	2. otherwise	1. Single birth	1. Married	1. Yes	11. respondent's home	1. male	4. husband/partner alone	0. no	1. big problem	5	4. richer	0. no education	2. rural	0. Not weighed	3	0. single birth	1. married
ET7	4. ET7	2016	246	107401	0. Not weighed	6. 40-44	2. otherwise	1. Single birth	1. Married	2. No	96. other	2. female	4. husband/partner alone	0. no	1. big problem	8	1. poorest	0. no education	2. rural	0. Not weighed	0. no antenatal visits	0. single birth	1. married
ET7	4. ET7	2016	293	111606	1. Weighed	3. 25-29	1. Health facility	1. Single birth	1. Married	1. Yes	31. private hospital/clinic	1. male	2. respondent and husband/partner	0. no	2. not a big problem	2	5. richest	3. higher	1. urban	2. from mother's recall	11	0. single birth	1. married
ET7	4. ET7	2016	596	164504	0. Not weighed	4. 30-34	2. otherwise	1. Single birth	1. Married	1. Yes	11. respondent's home	2. female	1. respondent alone	0. no	1. big problem	6	1. poorest	0. no education	2. rural	0. Not weighed	3	0. single birth	1. married
ET7	4. ET7	2016	316	2490708	0. Not weighed	2. 20-24	2. otherwise	1. Single birth	1. Married	2. No	11. respondent's home	2. female	2. respondent and husband/partner	0. no	1. big problem	2	1. poorest	1. primary	2. rural	0. Not weighed	0. no antenatal visits	0. single birth	1. married
ET7	4. ET7	2016	309	54622	0. Not weighed	4. 30-34	2. otherwise	1. Single birth	1. Married	2. No	11. respondent's home	1. male	2. respondent and husband/partner	0. no	2. not a big problem	4	1. poorest	0. no education	1. urban	0. Not weighed	0. no antenatal visits	0. single birth	1. married
ET7	4. ET7	2016	235	43106	0. Not weighed	3. 25-29	2. otherwise	1. Single birth	1. Married		11. respondent's home	1. male	2. respondent and husband/partner	0. no	2. not a big problem	5	1. poorest	1. primary	2. rural	0. Not weighed		0. single birth	1. married
ET7	4. ET7	2016	620	32634	0. Not weighed	5. 35-39	2. otherwise	1. Single birth	1. Married	1. Yes	11. respondent's home	1. male	2. respondent and husband/partner	0. no	1. big problem	9	1. poorest	0. no education	2. rural	0. Not weighed	1	0. single birth	1. married
ET7	4. ET7	2016	508	95891	0. Not weighed	2. 20-24	2. otherwise	1. Single birth	1. Married	2. No	11. respondent's home	2. female	4. husband/partner alone	0. no	1. big problem	4	2. poorer	0. no education	2. rural	0. Not weighed	0. no antenatal visits	0. single birth	1. married
ET7	4. ET7	2016	429	2152481	0. Not weighed	4. 30-34	2. otherwise	1. Single birth	1. Married	2. No	11. respondent's home	2. female	2. respondent and husband/partner	1. yes	2. not a big problem	3	4. richer	0. no education	2. rural	0. Not weighed	0. no antenatal visits	0. single birth	1. married
ET7	4. ET7	2016	506	3603921	0. Not weighed	4. 30-34	2. otherwise	1. Single birth	1. Married		11. respondent's home	1. male	4. husband/partner alone	0. no	1. big problem	8	2. poorer	0. no education	2. rural	0. Not weighed		0. single birth	1. married
ET7	4. ET7	2016	68	41074	0. Not weighed	3. 25-29	1. Health facility	1. Single birth	1. Married		22. provincial hospital	1. male	2. respondent and husband/partner	0. no	2. not a big problem	5	4. richer	0. no education	2. rural	0. Not weighed		0. single birth	1. married
ET7	4. ET7	2016	337	2130997	0. Not weighed	3. 25-29	2. otherwise	1. Single birth	1. Married	2. No	11. respondent's home	1. male	2. respondent and husband/partner	0. no	1. big problem	2	3. middle	0. no education	2. rural	0. Not weighed	0. no antenatal visits	0. single birth	1. married
ET7	4. ET7	2016	527	287430	0. Not weighed	2. 20-24	2. otherwise	1. Single birth	1. Married		11. respondent's home	1. male	1. respondent alone	0. no	2. not a big problem	2	1. poorest	0. no education	2. rural	0. Not weighed		0. single birth	1. married
ET7	4. ET7	2016	628	1676267	0. Not weighed	3. 25-29	2. otherwise	1. Single birth	1. Married	2. No	11. respondent's home	1. male	2. respondent and husband/partner	0. no	1. big problem	3	1. poorest	1. primary	2. rural	0. Not weighed	0. no antenatal visits	0. single birth	1. married
ET7	4. ET7	2016	16	134889	0. Not weighed	3. 25-29	2. otherwise	1. Single birth	1. Married		11. respondent's home	2. female	1. respondent alone	0. no	1. big problem	4	1. poorest	0. no education	2. rural	0. Not weighed		0. single birth	1. married
ET7	4. ET7	2016	135	94466	0. Not weighed	2. 20-24	2. otherwise	1. Single birth	1. Married	1. Yes	11. respondent's home	2. female	4. husband/partner alone	0. no	1. big problem	1	1. poorest	0. no education	2. rural	0. Not weighed	3	0. single birth	1. married
ET7	4. ET7	2016	376	1168831	0. Not weighed	4. 30-34	1. Health facility	1. Single birth	1. Married	1. Yes	22. provincial hospital	2. female	4. husband/partner alone	0. no	1. big problem	6	3. middle	0. no education	2. rural	0. Not weighed	6	0. single birth	1. married
ET7	4. ET7	2016	471	64391	1. Weighed	3. 25-29	1. Health facility	1. Single birth	1. Married	1. Yes	31. private hospital/clinic	2. female	1. respondent alone	1. yes	2. not a big problem	1	5. richest	3. higher	1. urban	1. Weighed	10	0. single birth	1. married
ET7	4. ET7	2016	520	337383	0. Not weighed	3. 25-29	2. otherwise	1. Single birth	1. Married		11. respondent's home	1. male	1. respondent alone	0. no	1. big problem	4	5. richest	0. no education	1. urban	0. Not weighed		0. single birth	1. married
ET7	4. ET7	2016	398	3522058	0. Not weighed	5. 35-39	2. otherwise	1. Single birth	1. Married		11. respondent's home	2. female	2. respondent and husband/partner	0. no	1. big problem	6	4. richer	0. no education	2. rural	0. Not weighed		0. single birth	1. married
ET7	4. ET7	2016	334	122545	0. Not weighed	6. 40-44	2. otherwise	1. Single birth	1. Married	2. No	11. respondent's home	2. female	2. respondent and husband/partner	0. no	2. not a big problem	11	1. poorest	0. no education	2. rural	0. Not weighed	0. no antenatal visits	0. single birth	1. married
ET7	4. ET7	2016	510	2719437	0. Not weighed	7. 45-49	2. otherwise	1. Single birth	1. Married	2. No	11. respondent's home	1. male	2. respondent and husband/partner	0. no	1. big problem	13	1. poorest	0. no education	2. rural	0. Not weighed	0. no antenatal visits	0. single birth	1. married
ET7	4. ET7	2016	479	699310	0. Not weighed	3. 25-29	2. otherwise	1. Single birth	1. Married	2. No	12. other home	2. female	1. respondent alone	0. no	1. big problem	2	1. poorest	0. no education	2. rural	0. Not weighed	0. no antenatal visits	0. single birth	1. married
ET7	4. ET7	2016	218	2169789	0. Not weighed	5. 35-39	2. otherwise	1. Single birth	1. Married	2. No	11. respondent's home	1. male	4. husband/partner alone	0. no	1. big problem	7	4. richer	0. no education	2. rural	0. Not weighed	0. no antenatal visits	0. single birth	1. married
ET7	4. ET7	2016	445	1809233	0. Not weighed	7. 45-49	2. otherwise	1. Single birth	1. Married	1. Yes	11. respondent's home	1. male	2. respondent and husband/partner	0. no	1. big problem	12	1. poorest	0. no education	2. rural	0. Not weighed	2	0. single birth	1. married
ET7	4. ET7	2016	610	2422890	0. Not weighed	4. 30-34	2. otherwise	1. Single birth	1. Married	2. No	11. respondent's home	1. male	1. respondent alone	0. no	1. big problem	4	1. poorest	0. no education	2. rural	0. Not weighed	0. no antenatal visits	0. single birth	1. married
ET7	4. ET7	2016	35	140961	0. Not weighed	3. 25-29	2. otherwise	1. Single birth	1. Married	1. Yes	11. respondent's home	2. female	4. husband/partner alone	0. no	1. big problem	4	2. poorer	0. no education	2. rural	0. Not weighed	7	0. single birth	1. married
ET7	4. ET7	2016	415	56753	0. Not weighed	3. 25-29	2. otherwise	1. Single birth	1. Married	2. No	11. respondent's home	1. male	2. respondent and husband/partner	0. no	1. big problem	6	4. richer	0. no education	2. rural	0. Not weighed	0. no antenatal visits	0. single birth	1. married
ET7	4. ET7	2016	349	2689534	0. Not weighed	4. 30-34	1. Health facility	1. Single birth	1. Married	1. Yes	23. municipal hospital	1. male	1. respondent alone	0. no	1. big problem	3	3. middle	1. primary	2. rural	0. Not weighed	3	0. single birth	1. married
ET7	4. ET7	2016	563	135742	0. Not weighed	2. 20-24	2. otherwise	1. Single birth	1. Married		11. respondent's home	2. female	1. respondent alone	0. no	2. not a big problem	3	2. poorer	1. primary	2. rural	0. Not weighed		0. single birth	1. married
ET7	4. ET7	2016	176	2090144	0. Not weighed	2. 20-24	2. otherwise	1. Single birth	1. Married	1. Yes	11. respondent's home	2. female	1. respondent alone	0. no	2. not a big problem	1	2. poorer	0. no education	2. rural	0. Not weighed	3	0. single birth	1. married
ET7	4. ET7	2016	536	9807	0. Not weighed	6. 40-44	2. otherwise	1. Single birth	1. Married	2. No	11. respondent's home	1. male	4. husband/partner alone	0. no	1. big problem	9	1. poorest	1. primary	2. rural	0. Not weighed	0. no antenatal visits	0. single birth	1. married
ET7	4. ET7	2016	62	2805615	0. Not weighed	5. 35-39	2. otherwise	1. Single birth	1. Married	1. Yes	11. respondent's home	2. female	4. husband/partner alone	0. no	1. big problem	6	3. middle	0. no education	2. rural	0. Not weighed	2	0. single birth	1. married
ET7	4. ET7	2016	407	167386	1. Weighed	3. 25-29	1. Health facility	1. Single birth	1. Married	1. Yes	23. municipal hospital	1. male	2. respondent and husband/partner	0. no	2. not a big problem	3	3. middle	1. primary	2. rural	2. from mother's recall	4	0. single birth	1. married
ET7	4. ET7	2016	316	2490708	0. Not weighed	3. 25-29	2. otherwise	1. Single birth	1. Married		11. respondent's home	1. male	2. respondent and husband/partner	0. no	1. big problem	3	2. poorer	0. no education	2. rural	0. Not weighed		0. single birth	1. married
ET7	4. ET7	2016	114	52120	1. Weighed	4. 30-34	1. Health facility	1. Single birth	1. Married	1. Yes	22. provincial hospital	1. male	2. respondent and husband/partner	0. no	1. big problem	4	5. richest	1. primary	1. urban	2. from mother's recall	4	0. single birth	1. married
ET7	4. ET7	2016	501	40571	0. Not weighed	3. 25-29	2. otherwise	1. Single birth	1. Married	2. No	11. respondent's home	1. male	2. respondent and husband/partner	0. no	1. big problem	4	2. poorer	0. no education	2. rural	0. Not weighed	0. no antenatal visits	0. single birth	1. married
ET7	4. ET7	2016	280	2357173	0. Not weighed	5. 35-39	2. otherwise	1. Single birth	1. Married	2. No	11. respondent's home	1. male	2. respondent and husband/partner	0. no	1. big problem	5	1. poorest	0. no education	2. rural	0. Not weighed	0. no antenatal visits	0. single birth	1. married
ET7	4. ET7	2016	476	3456862	0. Not weighed	3. 25-29	1. Health facility	1. Single birth	1. Married	2. No	22. provincial hospital	1. male	2. respondent and husband/partner	0. no	1. big problem	8	4. richer	0. no education	2. rural	0. Not weighed	0. no antenatal visits	0. single birth	1. married
ET7	4. ET7	2016	73	2352930	1. Weighed	2. 20-24	1. Health facility	1. Single birth	1. Married	1. Yes	21. central hospital	1. male	2. respondent and husband/partner	1. yes	2. not a big problem	1	5. richest	3. higher	1. urban	2. from mother's recall	5	0. single birth	1. married
ET7	4. ET7	2016	384	1272114	1. Weighed	5. 35-39	1. Health facility	1. Single birth	1. Married	1. Yes	21. central hospital	2. female	4. husband/partner alone	0. no	2. not a big problem	10	4. richer	1. primary	2. rural	2. from mother's recall	4	0. single birth	1. married
ET7	4. ET7	2016	556	415363	0. Not weighed	1. 15-19	2. otherwise	1. Single birth	2. Otherwise	1. Yes	11. respondent's home	1. male		0. no	1. big problem	2	1. poorest	1. primary	1. urban	0. Not weighed	1	0. single birth	4. divorced
ET7	4. ET7	2016	625	83470	1. Weighed	4. 30-34	1. Health facility	1. Single birth	1. Married	1. Yes	21. central hospital	2. female	1. respondent alone	0. no	1. big problem	6	5. richest	1. primary	2. rural	2. from mother's recall	4	0. single birth	1. married
ET7	4. ET7	2016	245	3043524	0. Not weighed	3. 25-29	2. otherwise	1. Single birth	1. Married	2. No	11. respondent's home	1. male	2. respondent and husband/partner	0. no	1. big problem	9	2. poorer	0. no education	2. rural	0. Not weighed	0. no antenatal visits	0. single birth	1. married
ET7	4. ET7	2016	424	525029	0. Not weighed	5. 35-39	2. otherwise	1. Single birth	1. Married		11. respondent's home	1. male	1. respondent alone	0. no	1. big problem	6	2. poorer	0. no education	2. rural	0. Not weighed		0. single birth	1. married
ET7	4. ET7	2016	254	1933118	0. Not weighed	3. 25-29	2. otherwise	1. Single birth	2. Otherwise	1. Yes	11. respondent's home	1. male		0. no	2. not a big problem	2	3. middle	0. no education	2. rural	0. Not weighed	2	0. single birth	5. no longer living together/separated
ET7	4. ET7	2016	632	186708	0. Not weighed	1. 15-19	2. otherwise	1. Single birth	1. Married	1. Yes	11. respondent's home	1. male	2. respondent and husband/partner	0. no	1. big problem	1	1. poorest	1. primary	2. rural	0. Not weighed	5	0. single birth	1. married
ET7	4. ET7	2016	239	332930	0. Not weighed	6. 40-44	2. otherwise	1. Single birth	1. Married	1. Yes	11. respondent's home	1. male	1. respondent alone	0. no	2. not a big problem	5	1. poorest	0. no education	2. rural	0. Not weighed	2	0. single birth	1. married
ET7	4. ET7	2016	17	170374	1. Weighed	2. 20-24	1. Health facility	1. Single birth	1. Married	1. Yes	22. provincial hospital	1. male	2. respondent and husband/partner	0. no	2. not a big problem	1	5. richest	2. secondary	1. urban	2. from mother's recall	4	0. single birth	1. married
ET7	4. ET7	2016	422	3765822	0. Not weighed	3. 25-29	2. otherwise	1. Single birth	1. Married	1. Yes	11. respondent's home	2. female	2. respondent and husband/partner	0. no	1. big problem	5	1. poorest	0. no education	2. rural	0. Not weighed	5	0. single birth	1. married
ET7	4. ET7	2016	33	223651	0. Not weighed	4. 30-34	2. otherwise	1. Single birth	1. Married		11. respondent's home	1. male	2. respondent and husband/partner	0. no	1. big problem	6	1. poorest	0. no education	2. rural	0. Not weighed		0. single birth	1. married
ET7	4. ET7	2016	158	2202631	1. Weighed	5. 35-39	1. Health facility	1. Single birth	1. Married	1. Yes	22. provincial hospital	1. male	2. respondent and husband/partner	0. no	2. not a big problem	5	3. middle	0. no education	2. rural	2. from mother's recall	6	0. single birth	1. married
ET7	4. ET7	2016	448	42998	0. Not weighed	3. 25-29	2. otherwise	1. Single birth	1. Married		11. respondent's home	2. female	2. respondent and husband/partner	0. no	2. not a big problem	3	1. poorest	2. secondary	2. rural	0. Not weighed		0. single birth	1. married
ET7	4. ET7	2016	589	1931267	0. Not weighed	6. 40-44	1. Health facility	1. Single birth	1. Married	2. No	21. central hospital	2. female	2. respondent and husband/partner	0. no	1. big problem	9	3. middle	1. primary	2. rural	0. Not weighed	0. no antenatal visits	0. single birth	1. married
ET7	4. ET7	2016	557	74048	0. Not weighed	2. 20-24	1. Health facility	1. Single birth	1. Married	1. Yes	22. provincial hospital	2. female	2. respondent and husband/partner	0. no	1. big problem	1	2. poorer	1. primary	2. rural	0. Not weighed	4	0. single birth	1. married
ET7	4. ET7	2016	555	2643866	0. Not weighed	5. 35-39	2. otherwise	1. Single birth	1. Married	1. Yes	11. respondent's home	1. male	1. respondent alone	0. no	1. big problem	7	2. poorer	1. primary	2. rural	0. Not weighed	3	0. single birth	1. married
ET7	4. ET7	2016	610	2422890	0. Not weighed	3. 25-29	2. otherwise	1. Single birth	1. Married	2. No	11. respondent's home	2. female	4. husband/partner alone	0. no	2. not a big problem	5	1. poorest	0. no education	2. rural	0. Not weighed	0. no antenatal visits	0. single birth	1. married
ET7	4. ET7	2016	319	4182794	1. Weighed	4. 30-34	1. Health facility	1. Single birth	1. Married	1. Yes	22. provincial hospital	2. female	2. respondent and husband/partner	0. no	2. not a big problem	7	5. richest	0. no education	1. urban	2. from mother's recall	4	0. single birth	1. married
ET7	4. ET7	2016	470	1589058	1. Weighed	5. 35-39	1. Health facility	1. Single birth	1. Married	1. Yes	22. provincial hospital	2. female	2. respondent and husband/partner	0. no	1. big problem	7	3. middle	0. no education	2. rural	2. from mother's recall	4	0. single birth	1. married
ET7	4. ET7	2016	494	3009365	0. Not weighed	4. 30-34	2. otherwise	1. Single birth	1. Married		11. respondent's home	1. male	2. respondent and husband/partner	0. no	1. big problem	6	3. middle	0. no education	2. rural	0. Not weighed		0. single birth	1. married
ET7	4. ET7	2016	335	127425	0. Not weighed	2. 20-24	2. otherwise	1. Single birth	1. Married	2. No	11. respondent's home	1. male	2. respondent and husband/partner	0. no	1. big problem	3	1. poorest	0. no education	2. rural	0. Not weighed	0. no antenatal visits	0. single birth	1. married
ET7	4. ET7	2016	430	710094	0. Not weighed	2. 20-24	2. otherwise	1. Single birth	1. Married		11. respondent's home	1. male	2. respondent and husband/partner	0. no	1. big problem	2	1. poorest	0. no education	2. rural	0. Not weighed		0. single birth	1. married
ET7	4. ET7	2016	642	112815	1. Weighed	2. 20-24	1. Health facility	1. Single birth	1. Married	1. Yes	23. municipal hospital	1. male	2. respondent and husband/partner	0. no	1. big problem	5	1. poorest	0. no education	2. rural	2. from mother's recall	7	0. single birth	1. married
ET7	4. ET7	2016	186	156440	0. Not weighed	2. 20-24	2. otherwise	1. Single birth	1. Married	2. No	11. respondent's home	2. female	4. husband/partner alone	0. no	1. big problem	4	1. poorest	0. no education	2. rural	0. Not weighed	0. no antenatal visits	0. single birth	1. married
ET7	4. ET7	2016	416	136107	1. Weighed	4. 30-34	2. otherwise	1. Single birth	1. Married	1. Yes	11. respondent's home	2. female	1. respondent alone	0. no	2. not a big problem	5	4. richer	0. no education	2. rural	2. from mother's recall	3	0. single birth	1. married
ET7	4. ET7	2016	301	247547	0. Not weighed	5. 35-39	2. otherwise	1. Single birth	2. Otherwise		11. respondent's home	1. male		0. no	1. big problem	6	1. poorest	0. no education	2. rural	0. Not weighed		0. single birth	4. divorced
ET7	4. ET7	2016	37	70855	0. Not weighed	3. 25-29	2. otherwise	1. Single birth	1. Married	2. No	11. respondent's home	1. male	4. husband/partner alone	0. no	2. not a big problem	2	1. poorest	0. no education	2. rural	0. Not weighed	0. no antenatal visits	0. single birth	1. married
ET7	4. ET7	2016	246	107401	0. Not weighed	4. 30-34	2. otherwise	1. Single birth	1. Married	2. No	11. respondent's home	2. female	2. respondent and husband/partner	0. no	2. not a big problem	9	1. poorest	0. no education	2. rural	0. Not weighed	0. no antenatal visits	0. single birth	1. married
ET7	4. ET7	2016	54	1615517	0. Not weighed	3. 25-29	2. otherwise	1. Single birth	1. Married	1. Yes	11. respondent's home	1. male	1. respondent alone	0. no	1. big problem	4	2. poorer	0. no education	2. rural	0. Not weighed	4	0. single birth	1. married
ET7	4. ET7	2016	218	2169789	1. Weighed	2. 20-24	2. otherwise	1. Single birth	1. Married	1. Yes	96. other	1. male	4. husband/partner alone	1. yes	1. big problem	1	3. middle	0. no education	2. rural	2. from mother's recall	3	0. single birth	1. married
ET7	4. ET7	2016	211	571436	1. Weighed	4. 30-34	1. Health facility	1. Single birth	1. Married	1. Yes	22. provincial hospital	1. male	2. respondent and husband/partner	0. no	2. not a big problem	1	5. richest	2. secondary	1. urban	2. from mother's recall	5	0. single birth	1. married
ET7	4. ET7	2016	210	440156	0. Not weighed	5. 35-39	2. otherwise	1. Single birth	1. Married	2. No	11. respondent's home	2. female	2. respondent and husband/partner	0. no	2. not a big problem	6	1. poorest	0. no education	2. rural	0. Not weighed	0. no antenatal visits	0. single birth	1. married
ET7	4. ET7	2016	416	136107	1. Weighed	2. 20-24	1. Health facility	1. Single birth	1. Married	1. Yes	21. central hospital	2. female	2. respondent and husband/partner	0. no	1. big problem	2	3. middle	1. primary	2. rural	2. from mother's recall	5	0. single birth	1. married
ET7	4. ET7	2016	284	36820	1. Weighed	2. 20-24	1. Health facility	1. Single birth	1. Married	1. Yes	41	2. female	1. respondent alone	0. no	2. not a big problem	3	4. richer	2. secondary	1. urban	2. from mother's recall	4	0. single birth	1. married
ET7	4. ET7	2016	522	2651529	0. Not weighed	4. 30-34	2. otherwise	1. Single birth	1. Married	1. Yes	11. respondent's home	1. male	1. respondent alone	0. no	1. big problem	4	3. middle	0. no education	2. rural	0. Not weighed	4	0. single birth	1. married
ET7	4. ET7	2016	98	547941	0. Not weighed	5. 35-39	2. otherwise	2. mutiple	1. Married		11. respondent's home	1. male	2. respondent and husband/partner	0. no	2. not a big problem	8	2. poorer	0. no education	2. rural	0. Not weighed		2. 2nd of multiple	1. married
ET7	4. ET7	2016	520	337383	0. Not weighed	2. 20-24	2. otherwise	1. Single birth	1. Married		11. respondent's home	2. female	2. respondent and husband/partner	0. no	2. not a big problem	4	5. richest	0. no education	1. urban	0. Not weighed		0. single birth	1. married
ET7	4. ET7	2016	422	3765822	1. Weighed	5. 35-39	1. Health facility	1. Single birth	1. Married	2. No	22. provincial hospital	1. male	2. respondent and husband/partner	0. no	1. big problem	7	1. poorest	0. no education	2. rural	2. from mother's recall	0. no antenatal visits	0. single birth	1. married
ET7	4. ET7	2016	292	3480521	1. Weighed	3. 25-29	1. Health facility	1. Single birth	1. Married	1. Yes	22. provincial hospital	1. male	2. respondent and husband/partner	0. no	2. not a big problem	1	4. richer	2. secondary	1. urban	2. from mother's recall	2	0. single birth	1. married
ET7	4. ET7	2016	316	2490708	0. Not weighed	2. 20-24	2. otherwise	1. Single birth	2. Otherwise		11. respondent's home	1. male	4. husband/partner alone	0. no	1. big problem	4	2. poorer	1. primary	2. rural	0. Not weighed		0. single birth	2. living with partner
ET7	4. ET7	2016	447	2905353	0. Not weighed	3. 25-29	2. otherwise	1. Single birth	1. Married	2. No	11. respondent's home	2. female	4. husband/partner alone	0. no	1. big problem	5	3. middle	0. no education	2. rural	0. Not weighed	0. no antenatal visits	0. single birth	1. married
ET7	4. ET7	2016	579	442179	0. Not weighed	3. 25-29	2. otherwise	1. Single birth	1. Married	1. Yes	11. respondent's home	2. female	1. respondent alone	0. no	1. big problem	4	2. poorer	1. primary	2. rural	0. Not weighed	3	0. single birth	1. married
ET7	4. ET7	2016	641	470045	0. Not weighed	5. 35-39	2. otherwise	1. Single birth	1. Married	2. No	11. respondent's home	2. female	1. respondent alone	0. no	2. not a big problem	10	1. poorest	0. no education	2. rural	0. Not weighed	0. no antenatal visits	0. single birth	1. married
ET7	4. ET7	2016	355	693804	1. Weighed	3. 25-29	1. Health facility	1. Single birth	1. Married	1. Yes	22. provincial hospital	1. male	2. respondent and husband/partner	1. yes	2. not a big problem	2	2. poorer	1. primary	2. rural	2. from mother's recall	6	0. single birth	1. married
ET7	4. ET7	2016	528	420029	0. Not weighed	3. 25-29	2. otherwise	1. Single birth	1. Married	1. Yes	11. respondent's home	1. male	2. respondent and husband/partner	0. no	1. big problem	3	1. poorest	1. primary	2. rural	0. Not weighed	2	0. single birth	1. married
ET7	4. ET7	2016	353	957685	1. Weighed	4. 30-34	1. Health facility	2. mutiple	1. Married		21. central hospital	2. female	1. respondent alone	0. no	2. not a big problem	3	5. richest	1. primary	1. urban	2. from mother's recall		1. 1st of multiple	1. married
ET7	4. ET7	2016	182	1965642	0. Not weighed	2. 20-24	2. otherwise	1. Single birth	2. Otherwise	1. Yes	11. respondent's home	2. female		0. no	2. not a big problem	1	4. richer	1. primary	2. rural	0. Not weighed	4	0. single birth	4. divorced
ET7	4. ET7	2016	417	32393	1. Weighed	3. 25-29	1. Health facility	1. Single birth	2. Otherwise	1. Yes	41	1. male		0. no	1. big problem	7	3. middle	1. primary	2. rural	2. from mother's recall	2	0. single birth	5. no longer living together/separated
ET7	4. ET7	2016	515	169804	0. Not weighed	6. 40-44	1. Health facility	1. Single birth	1. Married	2. No	41	2. female	4. husband/partner alone	0. no	2. not a big problem	9	1. poorest	1. primary	2. rural	0. Not weighed	0. no antenatal visits	0. single birth	1. married
ET7	4. ET7	2016	72	298744	0. Not weighed	4. 30-34	2. otherwise	1. Single birth	1. Married		11. respondent's home	1. male	4. husband/partner alone	0. no	1. big problem	9	1. poorest	0. no education	2. rural	0. Not weighed		0. single birth	1. married
ET7	4. ET7	2016	249	54613	0. Not weighed	5. 35-39	2. otherwise	1. Single birth	1. Married		11. respondent's home	1. male	2. respondent and husband/partner	0. no	2. not a big problem	10	1. poorest	0. no education	2. rural	0. Not weighed		0. single birth	1. married
ET7	4. ET7	2016	470	1589058	1. Weighed	2. 20-24	1. Health facility	1. Single birth	1. Married	1. Yes	23. municipal hospital	2. female	2. respondent and husband/partner	0. no	2. not a big problem	2	3. middle	0. no education	2. rural	2. from mother's recall	3	0. single birth	1. married
ET7	4. ET7	2016	398	3522058	0. Not weighed	3. 25-29	2. otherwise	1. Single birth	1. Married	2. No	11. respondent's home	2. female	4. husband/partner alone	0. no	2. not a big problem	4	4. richer	0. no education	2. rural	0. Not weighed	0. no antenatal visits	0. single birth	1. married
ET7	4. ET7	2016	322	3120269	1. Weighed	2. 20-24	1. Health facility	1. Single birth	1. Married	1. Yes	22. provincial hospital	1. male	4. husband/partner alone	0. no	2. not a big problem	1	5. richest	1. primary	1. urban	2. from mother's recall	3	0. single birth	1. married
ET7	4. ET7	2016	113	1541839	0. Not weighed	3. 25-29	2. otherwise	1. Single birth	1. Married	1. Yes	11. respondent's home	1. male	2. respondent and husband/partner	0. no	1. big problem	4	4. richer	1. primary	2. rural	0. Not weighed	4	0. single birth	1. married
ET7	4. ET7	2016	244	73384	0. Not weighed	2. 20-24	2. otherwise	1. Single birth	1. Married		11. respondent's home	1. male	4. husband/partner alone	0. no	2. not a big problem	2	2. poorer	0. no education	2. rural	0. Not weighed		0. single birth	1. married
ET7	4. ET7	2016	502	1679159	0. Not weighed	5. 35-39	2. otherwise	1. Single birth	1. Married		11. respondent's home	1. male	2. respondent and husband/partner	0. no	2. not a big problem	7	2. poorer	0. no education	2. rural	0. Not weighed		0. single birth	1. married
ET7	4. ET7	2016	495	37491	0. Not weighed	3. 25-29	2. otherwise	1. Single birth	1. Married	1. Yes	11. respondent's home	2. female	2. respondent and husband/partner	0. no	2. not a big problem	2	4. richer	0. no education	2. rural	0. Not weighed	6	0. single birth	1. married
[truncated: 193,494 more rows]
